# Supplementary material for: Mutation Burden of Rare Variants in Schizophrenia Candidate Genes
Source: PLoS One. 2015 Jun 3;10(6):e0128988. doi: 10.1371/journal.pone.0128988 (PMC4454531; doi:10.1371/journal.pone.0128988)
Supplement: S2 Table — (XLSX) [file pone.0128988.s002.xlsx]

## Sheet: Supp_table_1
Supplementary Table 1 List of genes included on the resequencing assay
Gene ID	Data Source
ALS2CL	Girard et al.
CASP4	Girard et al.
CCDC137	Girard et al.
CHD4	Girard et al.
EIF5	Girard et al.
KDM2B	Girard et al.
KPNA1	Girard et al.
LAMA1	Girard et al.
LRP1	Girard et al.
NRIP1	Girard et al.
PIK3CB	Girard et al.
SBNO1	Girard et al.
SDF4	Girard et al.
ZNF480	Girard et al.
ZNF565	Girard et al.
ACOT6	Xu et al.
ADAMTS3	Xu et al.
ADCY7	Xu et al.
CCDC108	Xu et al.
CELF2	Xu et al.
COL3A1	Xu et al.
DGCR2	Xu et al.
DPYD	Xu et al.
EDEM2	Xu et al.
ESAM	Xu et al.
FAM3D	Xu et al.
FASTKD5	Xu et al.
GIF	Xu et al.
GPR115	Xu et al.
GPR153	Xu et al.
INPP5A	Xu et al.
KLF12	Xu et al.
LAMA2	Xu et al.
MAGEC1	Xu et al.
MTOR	Xu et al.
NPRL2	Xu et al.
OR4C46	Xu et al.
PAG1	Xu et al.
PITPNM1	Xu et al.
PLCL2	Xu et al.
PML	Xu et al.
RB1CC1	Xu et al.
RGS12	Xu et al.
SAP30BP	Xu et al.
SLC26A7	Xu et al.
SLC26A8	Xu et al.
SPATA5	Xu et al.
TEKT5	Xu et al.
THBS1	Xu et al.
TRAK1	Xu et al.
TRRAP	Xu et al.
UGT1A3	Xu et al.
VPS35	Xu et al.
WDR11	Xu et al.
ZNF530	Xu et al.
ATP2B4	S2D project
BSN	S2D project
GRIN2B	S2D project
KIF17	S2D project
MAP2K1	S2D project
NRXN1	S2D project
SHANK3	S2D project
GABRA1	Baseline
GABRA2	Baseline
GABRA3	Baseline
GABRA4	Baseline
GABRA5	Baseline
GABRA6	Baseline
GABRB1	Baseline
GABRB2	Baseline
GABRB3	Baseline
GABRD	Baseline
GABRE	Baseline
GABRG1	Baseline
GABRG2	Baseline
GABRG3	Baseline
GABRP	Baseline
GABRQ	Baseline
GABRR1	Baseline
GABRR2	Baseline
GABRR3	Baseline
APBA1	Protein:Protein Interaction
APBA2	Protein:Protein Interaction
APP	Protein:Protein Interaction
C3	Protein:Protein Interaction
CALR	Protein:Protein Interaction
CAPN1	Protein:Protein Interaction
CASK	Protein:Protein Interaction
CCDC85B	Protein:Protein Interaction
COL7A1	Protein:Protein Interaction
CTBP1	Protein:Protein Interaction
CTSG	Protein:Protein Interaction
DLG1	Protein:Protein Interaction
DLG2	Protein:Protein Interaction
DLG3	Protein:Protein Interaction
DLG4	Protein:Protein Interaction
EP300	Protein:Protein Interaction
ESR1	Protein:Protein Interaction
FYN	Protein:Protein Interaction
HDAC1	Protein:Protein Interaction
HDAC3	Protein:Protein Interaction
JUN	Protein:Protein Interaction
MAPK14	Protein:Protein Interaction
MYC	Protein:Protein Interaction
PDGFB	Protein:Protein Interaction
PLAT	Protein:Protein Interaction
PLAUR	Protein:Protein Interaction
PLCB1	Protein:Protein Interaction
PLG	Protein:Protein Interaction
PRKCD	Protein:Protein Interaction
PTPN11	Protein:Protein Interaction
RARA	Protein:Protein Interaction
SHC1	Protein:Protein Interaction
SIN3A	Protein:Protein Interaction
SKIL	Protein:Protein Interaction
SPARC	Protein:Protein Interaction
SRC	Protein:Protein Interaction
STAT3	Protein:Protein Interaction
TAF9	Protein:Protein Interaction
TRIM27	Protein:Protein Interaction
WNT3A	Protein:Protein Interaction

## Sheet: Supp_table_2
Supplementary Table 2 List of all coding variants identified in the resequencing assay										,
CHR	Position	REF/ALT	TYPE	dbSNP	AA change	AA position	Gene	SCZ maf	CTRL maf
1	1152917	G/A	missense	113021852	ALA,VAL	355/363	SDF4	0.002083	0
1	1152940	C/T	synonymous	0	THR	347/363	SDF4	0.002083	0.002083
1	1158631	G/A	synonymous	6603781	ASP	190/363	SDF4	0.1187	0.0875
1	1158686	T/C	missense	0	HIS,ARG	172/363	SDF4	0	0.002083
1	1163937	C/T	synonymous	372387984	GLN	79/363	SDF4	0	0.002083
1	1163964	G/A	synonymous	78548753	ASP	70/363	SDF4	0.01667	0.0375
1	1164031	A/G	missense	61744664	VAL,ALA	48/363	SDF4	0	0.002083
1	1164048	C/T	synonymous	144248419	SER	42/363	SDF4	0	0.002083
1	1164072	C/T	synonymous	61745645	ALA	34/363	SDF4	0	0.002083
1	1164090	T/C	synonymous	61745652	ALA	28/363	SDF4	0	0.002083
1	1164179	G/A	5-prime-UTR	76230175	none	NA	SDF4	0	0.002083
1	1164207	G/-	5-prime-UTR	0	none	NA	SDF4	0	0.002083
1	1164250	CCA	5-prime-UTR	141133166	none	NA	SDF4	0	0.002083
1	1164264	G/A	5-prime-UTR	0	none	NA	SDF4	0.002083	0
1	1164273	G/A	5-prime-UTR	0	none	NA	SDF4	0.002083	0
1	1164295	C/T	5-prime-UTR	148386779	none	NA	SDF4	0.004167	0.00625
1	6309225	C/-	3-prime-UTR	0	none	NA	GPR153	0.002174	0.002083
1	6309319	G/C	3-prime-UTR	1883608	none	NA	GPR153	0.3458	0.3
1	6309364	C/T	3-prime-UTR	0	none	NA	GPR153	0.00625	0.00625
1	6309404	C/T	synonymous	0	ALA	608/610	GPR153	0.002083	0
1	6309527	C/T	synonymous	0	ALA	567/610	GPR153	0.002137	0
1	6310024	C/T	missense	78132938	VAL,MET	402/610	GPR153	0.002083	0
1	6310562	C/G	missense	142015102	GLY,ARG	368/610	GPR153	0.01464	0.0125
1	6311414	G/A	synonymous	141324744	ASP	321/610	GPR153	0.002083	0.004167
1	6311502	A/G	missense	0	LEU,PRO	292/610	GPR153	0.002083	0
1	6311553	G/T	missense	200685675	ALA,GLU	275/610	GPR153	0	0.002083
1	6313887	C/T	missense	143332760	ARG,GLN	226/610	GPR153	0	0.002083
1	6313901	G/A	synonymous	0	ASP	221/610	GPR153	0.002083	0
1	6313938	T/C	missense	12735670	ARG,HIS	209/610	GPR153	0.325	0.2917
1	6314020	C/T	missense	0	GLY,SER	182/610	GPR153	0	0.002083
1	6314071	C/T	missense	0	VAL,MET	165/610	GPR153	0.002083	0
1	6314633	C/T	missense	0	MET,ILE	111/610	GPR153	0	0.002083
1	6314822	C/T	synonymous	11590458	THR	48/610	GPR153	0.3229	0.2875
1	6314823	G/A	missense	0	THR,ILE	48/610	GPR153	0	0.002083
1	11167516	C/T	3-prime-UTR	368547407	none	NA	MTOR	0	0.002083
1	11169420	G/A	synonymous	41274506	ASP	2485/2550	MTOR	0.002083	0.008333
1	11169789	A/G	intron-near-splice	56412200	none	NA	MTOR	0	0.002083
1	11181327	C/T	synonymous	11121691	LEU	2303/2550	MTOR	0.2062	0.2583
1	11184593	A/G	synonymous	56051835	LEU	2208/2550	MTOR	0.002083	0.004167
1	11188917	G/A	synonymous	374399406	LEU	1936/2550	MTOR	0.002083	0
1	11189856	C/T	missense	139043855	VAL,ILE	1885/2550	MTOR	0.002083	0.002083
1	11190646	G/A	synonymous	2275527	SER	1851/2550	MTOR	0.2042	0.2583
1	11190697	C/-	coding	0	none	NA	MTOR	0.002083	0
1	11190730	G/A	synonymous	17848553	ALA	1823/2550	MTOR	0	0.004167
1	11194400	G/C	intron-near-splice	185062807	none	NA	MTOR	0	0.002083
1	11194520	C/T	missense	0	ASP,ASN	1712/2550	MTOR	0.004167	0.002083
1	11199448	C/T	synonymous	55774271	PRO	1681/2550	MTOR	0.002083	0.002083
1	11199670	G/A	missense	0	ARG,TRP	1640/2550	MTOR	0.002083	0
1	11205058	T/C	synonymous	1057079	ALA	1577/2550	MTOR,MTOR-AS1	0.2396	0.3021
1	11272449	G/C	missense	202197441	ARG,GLY	1161/2550	MTOR	0.002083	0
1	11272468	C/G	synonymous	17036536	ARG	1154/2550	MTOR	0	0.002083
1	11273617	A/G	missense	0	TRP,ARG	1042/2550	MTOR	0	0.002083
1	11288751	G/T	synonymous	0	ARG	1002/2550	MTOR	0.002083	0.002083
1	11288758	A/G	synonymous	1064261	ASN	999/2550	MTOR	0.2562	0.2792
1	11298038	C/T	synonymous	55752564	ALA	690/2550	MTOR	0	0.002083
1	11298552	T/C	missense	138066958	ILE,VAL	637/2550	MTOR	0.002083	0
1	11298556	G/A	synonymous	0	HIS	635/2550	MTOR	0.002083	0
1	11298583	G/A	synonymous	79942701	CYS	626/2550	MTOR	0	0.002083
1	11300591	C/T	missense	201577876	ALA,THR	519/2550	MTOR	0	0.002083
1	11301714	G/A	synonymous	1135172	ASP	479/2550	MTOR	0.2562	0.2833
1	11303341	T/C	synonymous	0	GLN	414/2550	MTOR	0.002083	0
1	11307762	T/C	missense	146393749	ASN,SER	382/2550	MTOR	0	0.002083
1	11308007	C/T	missense	35903812	ALA,THR	329/2550	MTOR	0	0.00625
1	11308074	G/A	synonymous	28730694	PHE	306/2550	MTOR	0	0.002083
1	11308103	C/T	missense	141936187	ASP,ASN	297/2550	MTOR	0	0.002083
1	11316244	C/G	synonymous	12120294	LEU	170/2550	MTOR	0.008333	0.002083
1	20991016	C/A	3-prime-UTR	182327247	none	NA	KIF17	0	0.002083
1	20992819	C/G	missense	631357	ASP,GLU	932/1029	KIF17	0.2021	0.1625
1	20998573	G/A	synonymous	35595233	LEU	860/1029	KIF17	0	0.002083
1	20998598	C/T	missense	139517726	ARG,HIS	852/1029	KIF17	0.002083	0
1	21009189	T/G	missense	115257742	GLU,ALA	807/1029	KIF17	0.002083	0.002083
1	21009194	C/T	synonymous	116203233	GLN	805/1029	KIF17	0	0.002083
1	21009233	G/T	missense	116005658	SER,ARG	792/1029	KIF17	0.002083	0
1	21009279	C/T	missense	148629128	ARG,HIS	777/1029	KIF17	0.002083	0
1	21009382	C/T	intron-near-splice	199907647	none	NA	KIF17	0.002083	0
1	21011303	G/A	missense-near-splice	0	ARG,CYS	744/1029	KIF17	0.002083	0
1	21011338	G/A	missense	112270148	PRO,LEU	732/1029	KIF17	0.002083	0.004167
1	21011346	A/G	synonymous	12028811	THR	729/1029	KIF17	0.1021	0.09792
1	21011355	T/C	synonymous	61750850	ALA	726/1029	KIF17	0.04792	0.03958
1	21011380	C/T	missense	0	ARG,LYS	718/1029	KIF17	0	0.002083
1	21011510	C/T	missense	558760	VAL,ILE	675/1029	KIF17	0.002083	0
1	21011519	T/C	intron-near-splice	188255115	none	NA	KIF17	0.004167	0.002083
1	21012546	G/A	missense	0	PRO,LEU	671/1029	KIF17	0	0.002083
1	21012549	G/A	missense	41312008	PRO,LEU	670/1029	KIF17	0	0.002083
1	21012563	C/T	synonymous	72650870	ALA	665/1029	KIF17	0.02083	0.01667
1	21012575	G/A	synonymous	479323	PRO	661/1029	KIF17	0.075	0.05208
1	21012609	G/A	missense	41310420	PRO,LEU	650/1029	KIF17	0.0125	0.00625
1	21013974	C/T	synonymous	142165761	PRO	615/1029	KIF17	0.002083	0
1	21014034	G/A	synonymous	150669610	TYR	595/1029	KIF17	0.002083	0
1	21014075	C/T	missense	116376356	GLY,ARG	582/1029	KIF17	0	0.002083
1	21016688	C/T	synonymous	112930242	LYS	458/1029	KIF17	0	0.002083
1	21016694	C/T	synonymous	144121316	LEU	456/1029	KIF17	0.002083	0
1	21024901	T/C	missense	522496	VAL,MET	402/1029	KIF17	0.3625	0.3667
1	21031010	G/A	synonymous	76507805	ARG	351/1029	KIF17	0.002083	0.004167
1	21031042	T/C	missense	2296225	ILE,VAL	341/1029	KIF17	0.09375	0.1146
1	21031046	C/T	synonymous	2296226	PRO	339/1029	KIF17	0.05	0.025
1	21031052	G/C	missense	0	ASN,LYS	337/1029	KIF17	0	0.002083
1	21031159	C/T	missense	142534674	GLY,SER	302/1029	KIF17	0	0.002083
1	21031265	C/T	synonymous	34185675	SER	266/1029	KIF17	0	0.002083
1	21036265	C/T	synonymous	33996125	VAL	179/1029	KIF17	0.008333	0.01875
1	21039984	C/T	missense	371219583	ARG,GLN	148/1029	KIF17	0	0.002083
1	21042033	T/C	missense	35835983	ARG,GLY	111/1029	KIF17	0.01042	0.01667
1	21042115	G/A	synonymous	34126615	TYR	83/1029	KIF17	0.02292	0.02292
1	21044007	C/T	missense	147438943	GLU,LYS	65/1029	KIF17	0.01042	0.008333
1	21044161	A/G	synonymous	601329	ARG	13/1029	KIF17	0.3063	0.2938
1	21044190	C/T	missense	0	GLU,LYS	4/1029	KIF17	0	0.002083
1	32793206	C/T	synonymous	146340055	TYR	188/483	HDAC1	0.004167	0
1	32796451	C/T	synonymous	0	ASN	307/483	HDAC1	0	0.002083
1	32797082	A/G	synonymous	77379902	PRO	329/483	HDAC1	0.002083	0
1	32797091	C/T	synonymous	200472223	ASP	332/483	HDAC1	0	0.002083
1	32797349	C/T	synonymous	0	ASP	387/483	HDAC1	0.002083	0
1	32797830	A/-	coding	0	none	NA	HDAC1	0.002083	0
1	32798742	A/G	3-prime-UTR	0	none	NA	HDAC1	0.002083	0
1	59247542	C/T	3-prime-UTR	0	none	NA	JUN	0.002083	0
1	59247990	C/T	synonymous	0	GLU	251/332	JUN	0.002083	0
1	59247993	C/T	synonymous	11688	GLN	250/332	JUN	0.05208	0.07292
1	97547947	T/A	missense	67376798	ASP,VAL	949/1026	DPYD	0.008333	0.01458
1	97700417	G/A	synonymous	0	SER	811/1026	DPYD,DPYD-AS1	0.004167	0
1	97770920	C/T	missense	1801160	VAL,ILE	732/1026	DPYD,DPYD-AS1	0.03333	0.05833
1	97915614	C/T	splice-donor	3918290	none	NA	DPYD	0.004167	0.004167
1	97915624	A/G	synonymous	17376848	PHE	632/1026	DPYD	0.03958	0.02708
1	97981343	A/C	missense	55886062	ILE,SER	560/1026	DPYD	0	0.002083
1	97981395	T/C	missense	1801159	ILE,VAL	543/1026	DPYD	0.1875	0.1875
1	97981421	C/T	missense	1801158	SER,ASN	534/1026	DPYD	0.01875	0.03333
1	98039419	C/T	synonymous	56038477	GLU	412/1026	DPYD	0.01042	0.02083
1	98039426	C/T	missense	199646142	ARG,GLN	410/1026	DPYD	0	0.002083
1	98144726	T/C	missense	45589337	LYS,GLU	259/1026	DPYD	0.0125	0.00625
1	98144730	G/A	synonymous	0	CYS	257/1026	DPYD	0	0.002083
1	98157332	G/A	missense	1801266	ARG,TRP	235/1026	DPYD	0	0.002083
1	98165091	T/C	missense	2297595	MET,VAL	166/1026	DPYD	0.1458	0.1176
1	98165108	G/A	intron-near-splice	0	none	NA	DPYD	0.002083	0.002083
1	98293698	C/T	missense	0	GLU,LYS	69/1026	DPYD	0	0.002083
1	98348911	G/C	missense	0	PRO,ARG	20/1026	DPYD	0	0.002083
1	154936267	C/T	3-prime-UTR	0	none	NA	SHC1	0.002083	0
1	154936283	A/G	missense	0	LEU,PRO	584/585	SHC1	0.002083	0
1	154936318	G/A	synonymous	145462928	SER	572/585	SHC1	0	0.002083
1	154936324	C/T	synonymous	11552298	ALA	570/585	SHC1	0.002083	0.002083
1	154938214	C/G	synonymous	61751623	SER	477/585	SHC1	0.06042	0.02917
1	154938662	T/C	missense	8191979	MET,VAL	410/585	SHC1	0.03958	0.05208
1	154938871	C/T	missense	149067447	ARG,GLN	369/585	SHC1	0.002083	0.008333
1	154938954	C/T	synonymous	11552300	GLU	341/585	SHC1	0.04583	0.02917
1	154940224	G/A	synonymous	0	SER	302/585	SHC1	0.002083	0
1	154941079	G/A	synonymous	0	ARG	214/585	SHC1	0	0.002083
1	154941081	G/A	missense	150119243	ARG,CYS	214/585	SHC1	0.002083	0
1	154941262	C/T	synonymous	0	ALA	205/585	SHC1	0.002083	0
1	154942583	A/G	synonymous	200765454	PHE	140/585	SHC1	0	0.002083
1	154942964	G/T	synonymous	0	LEU	13/585	SHC1	0.002083	0
1	203652444	G/A	synonymous	1419114	SER	37/1171	ATP2B4	0.125	0.1
1	203652469	G/A	missense	61731222	VAL,ILE	46/1171	ATP2B4	0.00625	0.002083
1	203667409	C/T	synonymous	2228445	LEU	106/1171	ATP2B4	0.1229	0.09167
1	203668781	C/T	synonymous	149951732	ASN	195/1171	ATP2B4	0	0.002083
1	203670029	C/T	synonymous	0	ASP	293/1171	ATP2B4	0.002083	0
1	203672790	A/G	synonymous	0	GLN	316/1171	ATP2B4	0	0.002083
1	203672793	C/T	synonymous	145839216	ASP	317/1171	ATP2B4	0	0.002083
1	203677220	C/T	synonymous	114362667	THR	515/1171	ATP2B4	0.002083	0
1	203680044	A/T	synonymous	61731212	PRO	613/1171	ATP2B4	0	0.002083
1	203680051	A/C	missense	143539533	ASN,HIS	616/1171	ATP2B4	0	0.002083
1	203680200	C/T	synonymous	140720036	ILE	665/1171	ATP2B4	0.002083	0
1	203681085	T/C	intron-near-splice	2275321	none	NA	ATP2B4	0.01042	0.00625
1	203681255	C/T	synonymous	2229565	ASN	733/1171	ATP2B4	0.002083	0.004167
1	203689849	C/A	missense	0	THR,ASN	860/1171	ATP2B4	0	0.002083
1	203691612	A/G	missense	138580420	LYS,ARG	940/1171	ATP2B4	0	0.01042
1	203691771	G/A	missense	201032065	ARG,HIS	993/1171	ATP2B4	0	0.002083
1	203693018	G/A	missense	0	VAL,MET	1012/1171	ATP2B4	0	0.002083
1	203696542	C/A	missense	61825652	THR,ASN	1051/1171	ATP2B4	0	0.002083
1	203696548	C/T	missense	148156799	SER,PHE	1053/1171	ATP2B4	0.01458	0.004167
1	203696609	C/T	synonymous	142011973	ALA	1073/1171	ATP2B4	0.002083	0
1	203708710	G/A	3-prime-UTR	142468420	none	NA	ATP2B4	0	0.002083
1	203708772	C/T	3-prime-UTR	41264257	none	NA	ATP2B4	0.02292	0.06042
1	203709034	G/A	3-prime-UTR	955865	none	NA	ATP2B4	0.3812	0.3979
1	203709068	C/T	3-prime-UTR	955866	none	NA	ATP2B4	0.3812	0.3979
1	203709108	T/G	3-prime-UTR	0	none	NA	ATP2B4	0	0.002083
1	228194775	C/G	5-prime-UTR	76933265	none	NA	WNT3A	0.1042	0.08958
1	228210591	G/A	missense	0	GLY,ARG	99/353	WNT3A	0.002083	0
1	228238370	G/A	synonymous	373278590	SER	109/353	WNT3A	0	0.002083
1	228246762	T/C	missense	0	TRP,ARG	219/353	WNT3A	0.004167	0
1	228247129	A/G	missense	0	GLU,GLY	341/353	WNT3A	0.002092	0
1	228247192	G/C	3-prime-UTR	80286438	none	NA	WNT3A	0.002128	0.00625
2	50148932	T/A	3-prime-UTR	0	none	NA	NRXN1	0.002083	0
2	50148972	C/T	3-prime-UTR	1045881	none	NA	NRXN1	0.1729	0.1917
2	50148984	T/C	3-prime-UTR	201147127	none	NA	NRXN1	0.01042	0
2	50149054	A/G	3-prime-UTR	200262667	none	NA	NRXN1	0.002083	0
2	50149214	A/G	synonymous	112536447	HIS	1504/1548	NRXN1	0.002083	0.002083
2	50149311	CCCGT	frameshift	0	none	NA	NRXN1	0.002083	0
2	50149352	T/C	synonymous	55923848	PRO	1458/1548	NRXN1	0.004167	0.004167
2	50280554	C/T	missense	0	GLY,ASP	1368/1548	NRXN1	0.002083	0
2	50280604	T/C	synonymous	79970751	ALA	1351/1548	NRXN1	0.004167	0.00625
2	50282085	T/C	intron-near-splice	0	none	NA	NRXN1	0.002083	0
2	50282169	G/A	synonymous	0	ASN	1284/1548	NRXN1	0.002083	0
2	50699479	G/A	synonymous	75275592	SER	1107/1548	NRXN1	0	0.002083
2	50723068	G/A	synonymous	56402642	ALA	1055/1548	NRXN1	0.002083	0
2	50723218	C/A	synonymous	199734638	VAL	1005/1548	NRXN1	0.002083	0
2	50724745	G/T	missense	201818223	LEU,MET	909/1548	NRXN1	0.002083	0
2	50724817	G/A	missense	199784139	HIS,TYR	885/1548	NRXN1	0.002083	0
2	50758519	G/A	synonymous	201466898	LEU	771/1548	NRXN1	0.002083	0
2	50847306	C/G	missense	0	ASP,HIS	432/1548	NRXN1	0.002083	0
2	50850686	G/A	synonymous	2303298	PRO	333/1548	NRXN1	0.00625	0.008333
2	51254710	G/A	synonymous	200357811	CYS	234/1548	NRXN1	0.002083	0
2	51254901	G/A	synonymous	1045874	LEU	171/1548	NRXN1	0.08958	0.06875
2	51254958	C/T	missense	0	GLY,SER	152/1548	NRXN1	0.002083	0
2	51254968	C/G	synonymous	0	THR	148/1548	NRXN1	0.004167	0
2	51255129	T/C	missense	0	ILE,VAL	95/1548	NRXN1	0.002083	0
2	51255150	G/C	missense	0	ARG,GLY	88/1548	NRXN1	0	0.002083
2	51255161	G/C	missense	0	THR,ARG	84/1548	NRXN1	0	0.004167
2	51255375	G/A	missense	201674835	LEU,PHE	13/1548	NRXN1	0	0.002083
2	51255445	G/T	5-prime-UTR	200335720	none	NA	NRXN1	0	0.002083
2	189839136	A/G	5-prime-UTR	41265575	none	NA	COL3A1	0.004167	0.008333
2	189849520	C/G	synonymous	141241764	SER	38/1467	COL3A1	0.002083	0
2	189849592	C/T	synonymous	0	CYS	62/1467	COL3A1	0	0.002083
2	189852860	TGTAA	frameshift-near-splice	0	none	NA	COL3A1	0	0.002083
2	189855743	G/A	missense	112185887	ARG,GLN	271/1467	COL3A1	0.004167	0.00625
2	189859022	C/T	synonymous	41272837	ALA	419/1467	COL3A1	0	0.002083
2	189860859	C/A	synonymous	141091206	PRO	539/1467	COL3A1	0	0.002083
2	189860901	T/A	synonymous	41263751	PRO	553/1467	COL3A1	0	0.002083
2	189862097	G/A	synonymous	7579903	GLN	617/1467	COL3A1	0.1313	0.1396
2	189862995	T/C	synonymous	41263757	LEU	643/1467	COL3A1	0.002083	0
2	189863424	C/A	missense	1801183	PRO,THR	668/1467	COL3A1	0	0.002083
2	189863449	T/C	intron-near-splice	41263765	none	NA	COL3A1	0	0.002083
2	189864023	G/A	missense	41263773	ALA,THR	679/1467	COL3A1	0.00625	0.00625
2	189864080	A/G	missense	1800255	ALA,THR	698/1467	COL3A1	0.2646	0.2125
2	189864261	A/G	synonymous	0	GLY	729/1467	COL3A1	0.004167	0
2	189864582	C/T	synonymous	1801184	GLY	748/1467	COL3A1	0.2938	0.3146
2	189868457	C/T	intron-near-splice	0	none	NA	COL3A1	0.002083	0
2	189873689	C/T	missense	0	PRO,SER	1189/1467	COL3A1	0	0.002083
2	189873690	C/T	missense	0	PRO,LEU	1189/1467	COL3A1	0	0.002083
2	189873778	G/T	synonymous	35759441	PRO	1218/1467	COL3A1	0	0.002083
2	189873901	T/C	synonymous	34781844	ALA	1259/1467	COL3A1	0.002083	0
2	219867674	A/G	synonymous	143844742	PRO	1921/1926	CCDC108,LOC100129175	0.002083	0.002083
2	219868760	C/T	synonymous	148044633	GLN	1823/1926	CCDC108,LOC100129175	0.004167	0
2	219868907	C/-	coding	0	none	NA	CCDC108,LOC100129175	0.002083	0.002083
2	219874723	T/C	missense	201783710	ILE,VAL	1465/1926	CCDC108,LOC100129175	0	0.002083
2	219875635	A/T	missense	0	ASN,LYS	1347/1926	CCDC108,LOC100129175	0	0.002083
2	219875693	G/A	missense	144533389	SER,LEU	1328/1926	CCDC108,LOC100129175	0.00625	0.002083
2	219878668	T/C	missense	148224341	ASP,GLY	1234/1926	CCDC108,LOC100129175	0.002083	0
2	219878756	G/A	missense	9967806	LEU,PHE	1205/1926	CCDC108,LOC100129175	0.0375	0.03125
2	219884332	G/A	synonymous	145661891	THR	1123/1926	CCDC108	0.004167	0.004167
2	219885951	G/C	missense	0	THR,SER	1061/1926	CCDC108	0.002083	0
2	219886550	G/T	missense	0	LEU,ILE	1028/1926	CCDC108	0.002083	0
2	219887947	G/T	synonymous	146417352	ILE	934/1926	CCDC108	0	0.002083
2	219888076	G/A	synonymous	0	THR	891/1926	CCDC108	0.002083	0
2	219888894	G/A	missense	149653830	ALA,VAL	813/1926	CCDC108	0.002083	0
2	219888915	T/A	missense	9653262	LYS,MET	806/1926	CCDC108	0.002083	0.004167
2	219892287	C/G	missense	0	GLY,ARG	755/785	CCDC108	0.002083	0
2	219892290	C/T	missense	12470152	GLU,LYS	754/785	CCDC108	0.002083	0.002083
2	219892362	G/A	missense	201818450	ARG,CYS	730/785	CCDC108	0	0.002083
2	219892569	C/T	missense	13403802	VAL,ILE	661/785	CCDC108	0	0.002083
2	219892929	G/A	synonymous	0	PRO	604/785	CCDC108	0.002083	0
2	219893011	G/A	missense	0	THR,MET	577/785	CCDC108	0.002083	0
2	219894191	G/T	missense	150200816	HIS,GLN	517/785	CCDC108	0.002083	0.004167
2	219894196	G/A	synonymous	138720259	LEU	516/785	CCDC108	0	0.002083
2	219894286	C/T	missense	148965868	ALA,THR	486/785	CCDC108	0	0.002083
2	219895513	C/T	synonymous	142704910	PRO	342/785	CCDC108	0.002083	0
2	219895548	C/A	missense	56411706	ALA,SER	331/785	CCDC108	0.1042	0.09375
2	219895897	C/T	missense	0	GLU,LYS	305/785	CCDC108	0.002083	0.002083
2	219895973	G/A	synonymous	143077883	PRO	279/785	CCDC108	0.002083	0
2	219900300	A/C	synonymous	77746575	ALA	137/785	CCDC108	0.002083	0
2	219900320	T/G	missense	75663378	ILE,LEU	131/785	CCDC108	0.002083	0
2	219903258	G/T	missense	6736922	MET,LEU	55/785	CCDC108	0.2792	0.2542
2	219903673	A/T	intron-near-splice	201731724	none	NA	CCDC108	0.002083	0
2	234675714	A/G	missense	0	HIS,ARG	300/534	UGT1A10,UGT1A8,UGT1A7,UGT1A6,UGT1A5,UGT1A9,UGT1A4,UGT1A1,UGT1A3	0.002083	0
2	234676903	T/C	synonymous	139698110	GLY	374/534	UGT1A10,UGT1A8,UGT1A7,UGT1A6,UGT1A5,UGT1A9,UGT1A4,UGT1A1,UGT1A3	0.002083	0
2	234681041	G/A	missense	0	ASP,ASN	480/534	UGT1A10,UGT1A8,UGT1A7,UGT1A6,UGT1A5,UGT1A9,UGT1A4,UGT1A1,UGT1A3	0	0.002083
2	234681053	T/C	missense	0	TYR,HIS	484/534	UGT1A10,UGT1A8,UGT1A7,UGT1A6,UGT1A5,UGT1A9,UGT1A4,UGT1A1,UGT1A3	0.002083	0
2	234681061	C/T	synonymous	142077822	TYR	486/534	UGT1A10,UGT1A8,UGT1A7,UGT1A6,UGT1A5,UGT1A9,UGT1A4,UGT1A1,UGT1A3	0.002083	0
2	234681098	G/A	missense	199723856	VAL,MET	499/534	UGT1A10,UGT1A8,UGT1A7,UGT1A6,UGT1A5,UGT1A9,UGT1A4,UGT1A1,UGT1A3	0.002083	0
3	17051292	G/A	missense	141837634	VAL,ILE	152/1128	PLCL2	0.002083	0
3	17051328	T/C	synonymous	7653834	none	164/1128	PLCL2	0.3521	0.3187
3	17051450	C/A	synonymous	28932173	none	204/1128	PLCL2	0.02708	0.03542
3	17051489	G/A	synonymous	372927646	none	217/1128	PLCL2	0.002083	0
3	17051811	G/A	missense	201807569	GLU,LYS	325/1128	PLCL2	0.002083	0
3	17053001	C/T	synonymous	61751587	none	721/1128	PLCL2	0.03542	0.0375
3	17053046	G/A	synonymous	200003549	none	736/1128	PLCL2	0.002083	0
3	17053499	A/G	synonymous	4602367	none	887/1128	PLCL2	0.4958	0.4708
3	17053595	A/G	synonymous	149114436	none	919/1128	PLCL2	0	0.004167
3	17053613	C/T	synonymous	61751588	none	925/1128	PLCL2	0.03333	0.01875
3	17056271	G/A	synonymous	61755446	none	962/1128	PLCL2	0.008333	0
3	17056278	C/T	missense	74332311	PRO,SER	965/1128	PLCL2	0	0.002083
3	17131325	C/T	missense	0	THR,ILE	1102/1128	PLCL2	0.002083	0
3	17131373	C/A	missense	144997343	PRO,HIS	1118/1128	PLCL2	0	0.004167
3	17131374	C/T	synonymous	149144281	none	1118/1128	PLCL2	0	0.008333
3	17131386	C/A	missense	141251542	ASN,LYS	1122/1128	PLCL2	0.002083	0
3	17131421	C/T	3-prime-UTR	35185988	none	NA	PLCL2	0.1354	0.1688
3	17131501	C/T	3-prime-UTR	11549706	none	NA	PLCL2	0.1396	0.1688
3	42132983	G/A	missense	116661356	GLY,ARG	8/954	TRAK1	0	0.002083
3	42133013	G/A	missense	200776452	GLY,ARG	18/954	TRAK1	0	0.004167
3	42166943	C/T	synonymous	61742102	VAL	41/954	TRAK1	0.01042	0
3	42167075	C/T	synonymous	144787494	THR	85/954	TRAK1	0.002083	0
3	42218299	C/G	intron-near-splice	56657651	none	NA	TRAK1	0.002083	0.01042
3	42230546	A/G	missense	145279682	TYR,CYS	207/954	TRAK1	0	0.002083
3	42233091	G/A	synonymous	0	LYS	244/954	TRAK1	0.002083	0
3	42234663	C/T	missense	145303759	SER,LEU	289/954	TRAK1	0.004167	0.002083
3	42236300	G/A	missense	0	ARG,HIS	327/954	TRAK1	0	0.002083
3	42236415	A/G	synonymous	9851455	SER	365/954	TRAK1	0.2604	0.225
3	42242363	A/G	missense	137919210	GLN,ARG	415/954	TRAK1	0.002083	0
3	42242483	G/T	missense	77593921	GLY,VAL	455/954	TRAK1	0.002083	0.002083
3	42242538	C/T	synonymous	143049389	ALA	473/954	TRAK1	0.002083	0.002083
3	42244015	C/T	synonymous	138239150	ARG	505/954	TRAK1	0	0.004167
3	42244049	G/A	missense	146404227	GLU,LYS	517/954	TRAK1	0.008333	0
3	42244169	A/T	missense	116570962	THR,SER	557/954	TRAK1	0.002083	0
3	42251329	C/T	synonymous	2290133	PRO	605/954	TRAK1	0.3271	0.3063
3	42251374	C/T	synonymous	146401885	ASP	620/954	TRAK1	0.002083	0.002083
3	42261076	A/G	missense	149186690	ARG,GLN	685/954	TRAK1	0.002083	0.01042
3	42264524	C/G	missense	0	SER,ARG	719/954	TRAK1	0	0.002083
3	42264648	A/G	missense	0	ARG,GLY	761/954	TRAK1	0.002083	0
3	42264715	C/G	missense	143591096	PRO,ARG	783/954	TRAK1	0.00625	0.00625
3	42264719	C/T	synonymous	0	ASN	784/954	TRAK1	0	0.002083
3	42264721	C/T	missense	201913227	SER,LEU	785/954	TRAK1	0	0.002083
3	42264946	G/A	missense	144331199	ARG,GLN	860/954	TRAK1	0.002083	0
3	42264989	C/T	synonymous	374417967	LEU	874/954	TRAK1	0	0.004167
3	42265099	A/G	missense	114355738	ASN,SER	911/954	TRAK1	0.002083	0
3	42265166	T/C	synonymous	12487911	PRO	933/954	TRAK1	0.06458	0.1021
3	42265270	T/-	3-prime-UTR	3836498	none	NA	TRAK1	0.3396	0.3354
3	42265304	C/G	3-prime-UTR	0	none	NA	TRAK1	0.002083	0
3	42265369	C/T	3-prime-UTR	3774391	none	NA	TRAK1	0.3417	0.3354
3	46712449	T/A	3-prime-UTR	0	none	NA	ALS2CL	0	0.002083
3	46712490	G/A	missense	77367607	SER,PHE	949/954	ALS2CL	0.01667	0.02292
3	46713383	G/A	missense	199774614	SER,LEU	892/954	ALS2CL	0	0.002083
3	46713633	A/T	missense	0	ILE,ASN	844/954	ALS2CL	0	0.002083
3	46713680	C/A	synonymous	148591844	LEU	828/954	ALS2CL	0.008333	0.002083
3	46714821	C/G	intron-near-splice	11130104	none	NA	ALS2CL	0.3438	0.3083
3	46717175	C/T	missense-near-splice	142971127	GLY,SER	730/954	ALS2CL	0.0125	0.008333
3	46717897	G/A	intron-near-splice	374439773	none	NA	ALS2CL	0	0.002083
3	46718344	G/A	synonymous	72892134	CYS	642/954	ALS2CL	0.002083	0
3	46718369	C/T	missense	374384955	ARG,HIS	634/954	ALS2CL	0.002083	0
3	46718457	G/T	missense	0	PRO,THR	605/954	ALS2CL	0	0.002083
3	46718477	C/T	missense	0	ARG,HIS	598/954	ALS2CL	0	0.002083
3	46718503	G/A	synonymous	375239761	GLY	589/954	ALS2CL	0.002083	0
3	46719768	G/A	missense	0	PRO,SER	580/954	ALS2CL	0.002083	0
3	46719799	A/-	frameshift	0	none	NA	ALS2CL	0	0.004167
3	46719805	A/-	synonymous	0	THR	567/954	ALS2CL	0.004167	0
3	46719835	A/-	synonymous	0	PHE	557/954	ALS2CL	0.002083	0
3	46719860	A/-	missense	140347863	ASN,SER	549/954	ALS2CL	0.00625	0.002083
3	46723551	A/-	synonymous	4683310	HIS	381/954	ALS2CL	0.4354	0.4313
3	46724617	A/-	intron-near-splice	147622923	none	NA	ALS2CL	0.00625	0.00625
3	46724703	A/-	synonymous	147719125	CYS	342/954	ALS2CL	0	0.002083
3	46724772	A/-	synonymous	138226157	LEU	319/954	ALS2CL	0.002083	0.002083
3	46725291	A/-	missense	141781567	ALA,VAL	298/954	ALS2CL	0.004167	0.002083
3	46725522	A/-	missense	0	THR,SER	268/954	ALS2CL	0.002083	0
3	46727819	A/-	synonymous	150523702	HIS	215/954	ALS2CL	0.02292	0.01042
3	46727909	A/-	synonymous	34935085	LEU	185/954	ALS2CL	0.0375	0.05417
3	46727920	A/-	missense	34733632	THR,ALA	182/954	ALS2CL	0.004167	0
3	46727924	A/-	synonymous	34355898	HIS	180/954	ALS2CL	0	0.00625
3	46729697	A/-	stop-gained	139496961	GLU,stop	65/954	ALS2CL	0.00625	0.004167
3	46729757	A/-	missense	7642448	GLU,GLN	45/954	ALS2CL	0.3042	0.3438
3	46730829	A/-	synonymous-near-splice	143702641	ALA	34/954	ALS2CL	0	0.002083
3	48601774	A/-	3-prime-UTR	74780677	none	NA	COL7A1	0.008333	0.02083
3	48602255	A/-	missense	150635097	ARG,CYS	2927/2945	COL7A1	0.002083	0
3	48602594	A/-	synonymous	148454724	SER	2856/2945	COL7A1	0.002083	0
3	48605075	A/-	intron-near-splice	66737445	none	NA	COL7A1	0.025	0.0125
3	48607890	A/-	intron-near-splice	0	none	NA	COL7A1	0.002083	0
3	48608078	A/-	synonymous	0	GLY	2446/2945	COL7A1	0.002083	0
3	48608103	A/-	missense	185142403	PRO,ARG	2438/2945	COL7A1	0	0.002083
3	48608349	A/-	missense	144788938	PRO,LEU	2406/2945	COL7A1	0.002083	0
3	48608375	A/-	synonymous	34360255	PRO	2397/2945	COL7A1	0.004167	0.002083
3	48608574	A/-	missense	142059751	VAL,ASP	2375/2945	COL7A1	0.002083	0.002083
3	48610146	A/-	synonymous	0	VAL	2286/2945	COL7A1	0.002083	0
3	48610667	A/-	synonymous	151111203	GLY	2218/2945	COL7A1	0.004184	0.002083
3	48611922	A/-	missense-near-splice	0	PRO,LEU	2152/2945	COL7A1	0	0.002083
3	48612285	A/-	missense	0	GLU,ALA	2098/2945	COL7A1	0	0.002083
3	48613161	A/-	synonymous	0	ILE	1959/2945	COL7A1	0.002083	0
3	48613683	A/-	missense-near-splice	149267939	PRO,LEU	1940/2945	COL7A1	0.004167	0
3	48613836	A/-	synonymous	143843471	GLU	1923/2945	COL7A1	0	0.002083
3	48614200	A/-	missense	0	ARG,HIS	1870/2945	COL7A1	0	0.002083
3	48616925	A/-	synonymous	151261530	PRO	1753/2945	COL7A1	0.002083	0
3	48617213	A/-	intron-near-splice	2854400	none	NA	COL7A1	0	0.002083
3	48617772	A/-	synonymous	144700737	SER	1686/2945	COL7A1	0.002083	0.004167
3	48619038	A/-	missense	0	ASP,HIS	1584/2945	COL7A1	0.002083	0
3	48620598	A/-	missense	0	ARG,TRP	1482/2945	COL7A1	0.002083	0
3	48623124	A/-	missense-near-splice	35761247	PRO,LEU	1277/2945	COL7A1	0.04603	0.04375
3	48623138	A/-	synonymous	138190232	GLY	1272/2945	COL7A1	0.002092	0
3	48623379	A/-	synonymous	0	CYS	1251/2945	COL7A1	0.002083	0
3	48623608	A/-	missense	0	ASP,ASN	1208/2945	COL7A1	0.002083	0
3	48624417	A/-	synonymous	0	PRO	1088/2945	COL7A1	0	0.002083
3	48624449	A/-	missense	149154108	ARG,CYS	1078/2945	COL7A1	0	0.002083
3	48624522	A/-	synonymous	0	ALA	1053/2945	COL7A1	0.002083	0
3	48624754	A/-	missense	377119325	PRO,LEU	1003/2945	COL7A1	0.002083	0
3	48625266	A/-	synonymous	1264194	PRO	939/2945	COL7A1	0.3187	0.3438
3	48625287	A/-	synonymous	371141853	VAL	932/2945	COL7A1	0	0.002083
3	48625317	A/-	synonymous	201424023	ASP	922/2945	COL7A1	0.002083	0
3	48626118	A/-	synonymous	139545952	VAL	848/2945	COL7A1	0	0.002083
3	48626213	A/-	missense	147017402	MET,VAL	817/2945	COL7A1	0	0.002083
3	48626832	A/-	missense	148411473	GLU,LYS	748/2945	COL7A1	0.002083	0
3	48627068	A/-	missense	368669037	ALA,THR	712/2945	COL7A1	0	0.002083
3	48627661	A/-	missense	0	ILE,VAL	679/2945	COL7A1	0	0.002083
3	48627789	A/-	missense-near-splice	116005007	GLY,VAL	636/2945	COL7A1	0.00625	0.008333
3	48627916	A/-	missense	148836522	ARG,TRP	628/2945	COL7A1	0	0.002083
3	48627962	A/-	synonymous	151186709	THR	612/2945	COL7A1	0.00625	0.002083
3	48628014	A/-	missense	2228561	PRO,LEU	595/2945	COL7A1	0.1292	0.1292
3	48628920	A/-	missense	138791004	ARG,HIS	538/2945	COL7A1	0	0.002083
3	48629172	A/-	missense	200598201	ARG,CYS	481/2945	COL7A1	0.002083	0
3	48629242	A/-	synonymous	0	PRO	457/2945	COL7A1	0	0.002083
3	48629446	A/-	synonymous-near-splice	373138319	ASP	414/2945	COL7A1	0	0.002083
3	48629599	A/-	synonymous	0	GLU	392/2945	COL7A1	0.002083	0
3	48630019	A/-	synonymous	141801873	SER	320/2945	COL7A1	0	0.002083
3	48630362	A/-	missense	376924106	SER,LEU	231/2945	COL7A1	0.002083	0
3	48630625	A/-	coding	370681035	none	NA	COL7A1	0	0.002083
3	48631119	A/-	missense	0	GLY,SER	93/2945	COL7A1	0.002101	0
3	48632539	A/-	synonymous	35899847	ALA	18/2945	COL7A1	0.00625	0.00625
3	49662500	A/-	missense	140305957	HIS,ARG	106/3927	BSN	0	0.002083
3	49662566	A/-	missense	140421176	THR,MET	128/3927	BSN	0	0.002083
3	49662654	A/-	synonymous	150855300	SER	157/3927	BSN	0.002083	0.002083
3	49662782	A/-	missense	0	GLN,ARG	200/3927	BSN	0	0.002083
3	49679826	A/-	synonymous	115552063	PRO	253/3927	BSN	0.0125	0.0125
3	49679920	A/-	missense	0	THR,ALA	285/3927	BSN	0.002083	0
3	49679922	A/-	synonymous	0	THR	285/3927	BSN	0	0.002083
3	49679926	A/-	missense	202140904	VAL,MET	287/3927	BSN	0.002083	0
3	49679930	A/-	missense	200890584	PRO,LEU	288/3927	BSN	0	0.002083
3	49680129	A/-	synonymous	202097348	GLY	354/3927	BSN	0.002083	0
3	49680130	A/-	missense	148125466	ALA,THR	355/3927	BSN	0.00625	0.00625
3	49680132	A/-	synonymous	143449665	ALA	355/3927	BSN	0	0.002083
3	49680225	A/-	synonymous	71324983	ILE	386/3927	BSN	0.004167	0
3	49680394	A/-	missense	201775455	ALA,PRO	443/3927	BSN	0	0.002083
3	49688147	A/-	missense	0	VAL,ILE	541/3927	BSN	0.002083	0
3	49688155	A/-	synonymous	139787101	ALA	543/3927	BSN	0.008333	0.00625
3	49688247	A/-	missense	142503010	PRO,ARG	574/3927	BSN	0	0.002083
3	49689210	A/-	missense	34762726	ALA,THR	741/3927	BSN	0.3042	0.2646
3	49689642	A/-	missense	150021639	PRO,SER	885/3927	BSN	0.02708	0.01458
3	49689861	A/-	missense	0	ARG,TRP	958/3927	BSN	0	0.002083
3	49690150	A/-	missense	0	ARG,HIS	1054/3927	BSN	0	0.002083
3	49690199	A/-	synonymous	4855885	THR	1070/3927	BSN	0.1958	0.1917
3	49690496	A/-	synonymous	11709525	SER	1169/3927	BSN	0.3021	0.2646
3	49690620	A/-	missense	74603066	PRO,SER	1211/3927	BSN	0.002083	0.002083
3	49690627	A/-	missense	35762866	GLY,ASP	1213/3927	BSN	0.1187	0.125
3	49690687	A/-	missense	200043406	THR,ILE	1233/3927	BSN	0.002083	0
3	49690784	A/-	synonymous	35025593	GLN	1265/3927	BSN	0.002083	0
3	49690806	A/-	missense	376526825	ALA,SER	1273/3927	BSN	0.002083	0.002083
3	49691391	A/-	missense	140521805	ARG,TRP	1468/3927	BSN	0	0.002083
3	49691561	A/-	synonymous	199524662	PRO	1524/3927	BSN	0.002083	0
3	49691675	A/-	synonymous	75625777	ALA	1562/3927	BSN	0.008333	0.002083
3	49691963	A/-	synonymous	0	PRO	1658/3927	BSN	0	0.002083
3	49691969	A/-	synonymous	138253818	THR	1660/3927	BSN	0.002083	0
3	49692120	A/-	missense	144131586	VAL,MET	1711/3927	BSN	0.002083	0
3	49692507	A/-	missense	367610320	GLU,LYS	1840/3927	BSN	0	0.002083
3	49692516	A/-	missense	0	ARG,TRP	1843/3927	BSN	0	0.002083
3	49692704	A/-	synonymous	138458970	TYR	1905/3927	BSN	0.01042	0.00625
3	49692814	A/-	missense	0	TYR,CYS	1942/3927	BSN	0	0.002083
3	49692833	A/-	synonymous	138243476	GLU	1948/3927	BSN	0	0.00625
3	49692855	A/-	missense	0	ARG,TRP	1956/3927	BSN	0.002083	0.004167
3	49692910	A/-	missense	144814234	GLN,PRO	1974/3927	BSN	0	0.004167
3	49693022	A/-	synonymous	150534351	ASP	2011/3927	BSN	0.002083	0.00625
3	49693081	A/-	missense	147711810	ARG,HIS	2031/3927	BSN	0	0.002083
3	49693388	A/-	synonymous	151058705	PRO	2133/3927	BSN	0	0.002083
3	49693518	A/-	missense	0	VAL,LEU	2177/3927	BSN	0	0.002083
3	49693827	A/-	missense	200790413	VAL,ILE	2280/3927	BSN	0.002083	0
3	49694039	A/-	synonymous	147380440	SER	2350/3927	BSN	0.002083	0.002083
3	49694041	A/-	missense	147218044	ARG,GLN	2351/3927	BSN	0.002083	0.002083
3	49694076	A/-	missense	0	GLU,LYS	2363/3927	BSN	0.002083	0
3	49694086	A/-	missense	0	ARG,GLN	2366/3927	BSN	0.002083	0
3	49694439	A/-	missense	199514462	PRO,THR	2484/3927	BSN	0	0.002083
3	49694688	A/-	missense	0	GLU,GLN	2567/3927	BSN	0.002083	0
3	49694805	A/-	missense	0	ARG,TRP	2606/3927	BSN	0.002083	0
3	49694921	A/-	synonymous	0	LYS	2644/3927	BSN	0.002083	0
3	49695184	A/-	missense	201556520	PRO,ARG	2732/3927	BSN	0.002083	0.002083
3	49698103	A/-	missense	0	ARG,GLN	2942/3927	BSN	0	0.002083
3	49698115	A/-	missense	116113662	ARG,GLN	2946/3927	BSN	0.008333	0.002083
3	49698524	A/-	synonymous	148698248	THR	3082/3927	BSN	0.004167	0.00625
3	49698541	A/-	missense	151134520	THR,MET	3088/3927	BSN	0.002083	0
3	49698543	A/-	missense	0	TYR,HIS	3089/3927	BSN	0.002083	0
3	49698782	A/-	synonymous	138425803	VAL	3168/3927	BSN	0	0.002083
3	49698841	A/-	missense	0	GLY,VAL	3188/3927	BSN	0.002083	0
3	49699114	A/-	missense	149580274	THR,ILE	3279/3927	BSN	0.002083	0
3	49699168	A/-	missense	141288834	ASP,GLY	3297/3927	BSN	0	0.002083
3	49699201	A/-	missense	374759000	MET,THR	3308/3927	BSN	0	0.002083
3	49699577	A/-	synonymous	148599170	ASP	3433/3927	BSN	0	0.002083
3	49699602	A/-	missense	201531775	ARG,TRP	3442/3927	BSN	0.002083	0
3	49699714	A/-	missense	201323732	ALA,VAL	3479/3927	BSN	0	0.002083
3	49699985	A/-	synonymous	199525442	SER	3569/3927	BSN	0.002083	0
3	49699991	A/-	synonymous	0	SER	3571/3927	BSN	0	0.002083
3	49700582	A/-	missense	140013456	ARG,GLN	3664/3927	BSN	0.004167	0.00625
3	49700757	A/-	synonymous	148252432	LYS	3722/3927	BSN	0	0.002083
3	49701035	A/-	missense	141950704	SER,ASN	3815/3927	BSN	0.004167	0
3	49701298	A/-	missense	2005557	ALA,THR	3863/3927	BSN	0.4917	0.4604
3	49701959	A/-	synonymous	41290710	ALA	3904/3927	BSN	0.01667	0.008333
3	49701963	A/-	missense	0	GLU,LYS	3906/3927	BSN	0.002083	0
3	49701983	A/-	synonymous	9858542	THR	3912/3927	BSN	0.3	0.2646
3	50384977	A/-	3-prime-UTR	34963734	none	NA	NPRL2	0.01458	0.01458
3	50386137	A/-	missense	0	ARG,HIS	221/381	NPRL2	0.002083	0
3	50387146	A/-	missense	0	ALA,THR	97/381	NPRL2	0.002083	0
3	50388087	A/-	5-prime-UTR	41291730	none	NA	NPRL2	0.008333	0.004167
3	53212495	A/-	synonymous	377115507	ALA	19/677	PRKCD	0	0.002083
3	53212528	A/-	synonymous	0	VAL	30/677	PRKCD	0	0.002083
3	53217551	A/-	synonymous	55709737	CYS	247/677	PRKCD	0.002083	0
3	53220000	A/-	missense	33911937	ASN,SER	348/677	PRKCD	0.002083	0
3	53220037	A/-	synonymous	0	PHE	360/677	PRKCD	0	0.002083
3	53220215	A/-	synonymous	2230494	GLU	373/677	PRKCD	0.2583	0.2812
3	53220658	A/-	synonymous	200890839	GLY	433/677	PRKCD	0.002083	0
3	53221425	A/-	intron-near-splice	78905675	none	NA	PRKCD	0	0.002083
3	53222761	A/-	synonymous	2306574	LEU	481/677	PRKCD	0.2083	0.2
3	53222882	A/-	intron-near-splice	141412493	none	NA	PRKCD	0	0.004167
3	53223224	A/-	missense	141992569	ARG,CYS	569/677	PRKCD	0	0.002083
3	53223225	A/-	missense	138712106	ARG,HIS	569/677	PRKCD	0	0.002083
3	53223927	A/-	synonymous	1075865	THR	594/677	PRKCD	0.01042	0
3	53224002	A/-	synonymous	900495	PRO	619/677	PRKCD	0.008333	0
3	58619992	A/-	3-prime-UTR	9835236	none	NA	FAM3D	0	0.002083
3	58625875	A/-	missense	33966924	ALA,SER	118/225	FAM3D	0.1729	0.1708
3	58639410	A/-	missense	201543938	ARG,CYS	38/225	FAM3D	0	0.002083
3	58639465	A/-	synonymous	35045921	THR	19/225	FAM3D	0.04167	0.02917
3	122145615	A/-	3-prime-UTR	0	none	NA	KPNA1	0	0.004167
3	122145659	A/-	3-prime-UTR	0	none	NA	KPNA1	0.002083	0
3	122145910	A/-	synonymous	147574538	ILE	513/539	KPNA1	0	0.004167
3	122152573	A/-	synonymous	61750349	ARG	395/539	KPNA1	0.01667	0.01042
3	122168415	A/-	intron-near-splice	0	none	NA	KPNA1	0.002083	0
3	138375056	A/-	synonymous	0	ILE	513/583	PIK3CB	0	0.002083
3	138376660	A/-	synonymous	0	PHE	450/583	PIK3CB	0	0.002083
3	138384010	A/-	missense	139325460	ARG,HIS	359/583	PIK3CB	0.002083	0
3	138400880	A/-	synonymous	201051343	ARG	323/583	PIK3CB	0	0.002083
3	138403477	A/-	missense	0	SER,PRO	281/583	PIK3CB	0.002083	0
3	138403632	A/-	missense	74701669	ASN,SER	229/583	PIK3CB	0.002083	0.002083
3	138409946	A/-	synonymous	34601499	GLN	156/583	PIK3CB	0.00625	0
3	138413716	A/-	missense	0	PRO,SER	114/583	PIK3CB	0.002083	0
3	138426099	A/-	missense	0	THR,ALA	7/583	PIK3CB	0.002083	0
3	138431142	A/-	missense	0	TYR,CYS	436/1071	PIK3CB	0.002083	0
3	138433486	A/-	missense	0	LYS,GLU	376/1071	PIK3CB	0	0.002083
3	138453637	A/-	missense	0	ASN,HIS	271/1071	PIK3CB	0	0.002083
3	138456546	A/-	intron-near-splice	369422073	none	NA	PIK3CB	0	0.002083
3	138456726	A/-	synonymous	3729699	ASP	208/1071	PIK3CB	0.00625	0
3	170078232	A/-	missense	3772173	ALA,VAL	38/639	SKIL	0.1958	0.1667
3	170078823	A/-	missense	0	ARG,GLN	235/639	SKIL	0.002083	0
3	170078850	A/-	missense	0	SER,ILE	244/639	SKIL	0	0.002083
3	170108117	A/-	synonymous	0	ALA	466/639	SKIL	0.002083	0
3	170110147	A/-	missense	61761943	MET,LYS	620/639	SKIL	0.004167	0.00625
3	170110242	A/-	3-prime-UTR	0	none	NA	SKIL	0.002083	0
3	196771326	A/-	3-prime-UTR	0	none	NA	DLG1	0.002083	0
3	196771513	A/-	missense	34492126	PRO,LEU	899/905	DLG1	0.05625	0.0375
3	196771554	A/-	synonymous	35370245	LYS	885/905	DLG1	0.05625	0.0375
3	196792163	A/-	missense	78190191	ARG,GLN	797/905	DLG1	0.02292	0.01667
3	196796090	A/-	missense-near-splice	74674649	ARG,CYS	694/905	DLG1	0.004167	0
3	196807928	A/-	missense	35430440	ASP,GLU	666/905	DLG1	0.02083	0.01458
3	196812525	A/-	synonymous	0	ASP	621/905	DLG1	0.002083	0
3	196817888	A/-	missense	141544348	ARG,HIS	552/905	DLG1	0.002083	0.00625
3	196846372	A/-	missense	201300547	SER,ARG	432/905	DLG1	0.002083	0
3	196857533	A/-	missense	151290819	VAL,ILE	377/905	DLG1	0	0.002083
3	196865242	A/-	missense	1134986	ARG,GLN	278/905	DLG1	0.1688	0.1437
3	197009697	A/-	synonymous	0	GLU	57/905	DLG1	0	0.002083
4	1206104	A/-	missense	377619487	HIS,LEU	405/430	CTBP1	0.002083	0.002083
4	1206109	A/-	synonymous	0	VAL	403/430	CTBP1	0.002083	0.004167
4	1206199	A/-	synonymous	140595665	GLY	373/430	CTBP1	0.002083	0.002083
4	1208142	A/-	synonymous	0	SER	283/430	CTBP1	0.002083	0
4	1209905	A/-	synonymous	0	GLU	201/430	CTBP1	0.004167	0
4	1219176	A/-	synonymous	1045458	ARG	162/430	CTBP1	0.025	0.03333
4	1222084	A/-	synonymous	144062192	LEU	70/430	CTBP1	0	0.002083
4	3317873	A/-	5-prime-UTR	16844147	none	NA	RGS12	0.05208	0.03958
4	3317976	A/-	missense	200056918	ARG,TRP	27/1377	RGS12	0	0.002083
4	3318062	A/-	synonymous	141866851	PHE	55/1377	RGS12	0.002083	0
4	3318199	A/-	missense	75169970	ARG,HIS	101/1377	RGS12	0.002083	0
4	3318413	A/-	synonymous	2236052	SER	172/1377	RGS12	0.3979	0.4271
4	3318517	A/-	missense	114466336	SER,LEU	207/1377	RGS12	0.002083	0
4	3318625	A/-	missense	149618433	THR,MET	243/1377	RGS12	0.002083	0
4	3318726	A/-	missense	16844152	MET,LEU	277/1377	RGS12	0.05417	0.03958
4	3318806	A/-	synonymous	75833497	ALA	303/1377	RGS12	0.00625	0.002083
4	3319445	A/-	missense	145086779	ARG,SER	516/1377	RGS12	0.002083	0
4	3319508	A/-	missense	150230031	TRP,CYS	537/1377	RGS12	0	0.002083
4	3319553	A/-	synonymous	2281470	SER	552/1377	RGS12	0.08333	0.06042
4	3319558	A/-	missense	149229205	GLN,ARG	554/1377	RGS12	0.002083	0
4	3344680	A/-	missense	61748736	ARG,GLN	633/1377	RGS12	0.05208	0.04375
4	3388163	A/-	synonymous-near-splice	147432997	GLY	673/1377	RGS12	0	0.002083
4	3415905	A/-	synonymous	139627645	VAL	709/1377	RGS12	0.002083	0
4	3417811	A/-	missense	147243770	ALA,VAL	797/1377	RGS12	0.002083	0.00625
4	3417821	A/-	synonymous	146573735	PRO	800/1377	RGS12	0	0.002083
4	3417845	A/-	synonymous	3213507	LEU	808/1377	RGS12	0.2917	0.3083
4	3417855	A/-	intron-near-splice	201369188	none	NA	RGS12	0.004167	0
4	3419252	A/-	synonymous	61748737	HIS	915/1377	RGS12	0.00625	0.008333
4	3422399	A/-	missense	0	ARG,LEU	931/1377	RGS12	0	0.002083
4	3422400	A/-	synonymous	0	ARG	931/1377	RGS12	0	0.002083
4	3424231	A/-	synonymous	16844330	SER	989/1377	RGS12	0.06042	0.04792
4	3424289	A/-	missense	0	GLY,ARG	1009/1377	RGS12	0	0.002083
4	3425269	A/-	synonymous	141050510	SER	1045/1377	RGS12	0.002083	0
4	3425335	A/-	synonymous	199995862	TYR	1067/1377	RGS12	0.004167	0
4	3427206	A/-	missense	0	PRO,THR	1084/1377	RGS12	0.002083	0
4	3429836	A/-	synonymous	0	LYS	1117/1377	RGS12	0.002083	0
4	3429856	A/-	missense	2269497	ASN,SER	1124/1377	RGS12	0.04375	0.02917
4	3429866	A/-	synonymous	138197161	VAL	1127/1377	RGS12	0.002083	0
4	3430406	A/-	missense	142314294	LYS,ILE	1178/1377	RGS12	0.002083	0
4	3432253	A/-	missense	0	LEU,VAL	1229/1377	RGS12	0	0.004167
4	3432302	A/-	missense	0	SER,THR	1245/1377	RGS12	0.002083	0
4	3432319	A/-	missense	142339779	ARG,TRP	1251/1377	RGS12	0.004167	0
4	3432372	A/-	synonymous	116296265	SER	1268/1377	RGS12	0	0.002083
4	3432428	A/-	missense	0	THR,MET	1287/1377	RGS12	0.002083	0
4	3432495	A/-	synonymous	0	ALA	1309/1377	RGS12	0.002083	0
4	3432507	A/-	synonymous	0	THR	1313/1377	RGS12	0	0.002083
4	3441294	A/-	synonymous	200608641	GLY	761/800	RGS12	0.002092	0
4	3441354	A/-	synonymous	148872141	PRO	781/800	RGS12	0	0.004167
4	3441466	A/-	3-prime-UTR	0	none	NA	RGS12	0	0.002083
4	3441536	A/-	3-prime-UTR	114712137	none	NA	RGS12	0.002101	0
4	73148589	A/-	3-prime-UTR	114446523	none	NA	ADAMTS3	0.002083	0
4	73148785	A/-	3-prime-UTR	0	none	NA	ADAMTS3	0	0.002083
4	73148960	A/-	frameshift	0	none	NA	ADAMTS3	0.002083	0
4	73149028	A/-	missense	35780102	PRO,LEU	1148/1206	ADAMTS3	0.002083	0
4	73149163	A/-	missense	0	LEU,SER	1103/1206	ADAMTS3	0	0.002083
4	73149325	A/-	missense	0	SER,CYS	1049/1206	ADAMTS3	0	0.002083
4	73154536	A/-	missense	0	ARG,LYS	994/1206	ADAMTS3	0.002083	0
4	73156678	A/-	missense	143166648	ASN,SER	942/1206	ADAMTS3	0.00625	0
4	73156740	A/-	synonymous	147391078	CYS	921/1206	ADAMTS3	0.002083	0.002083
4	73169696	A/-	missense	0	ILE,VAL	788/1206	ADAMTS3	0.002083	0
4	73169736	A/-	synonymous	0	SER	774/1206	ADAMTS3	0.002083	0.002083
4	73175155	A/-	missense	372664222	ARG,LEU	713/1206	ADAMTS3	0	0.002083
4	73178103	A/-	missense	377535125	PHE,SER	609/1206	ADAMTS3	0	0.002083
4	73178175	A/-	missense	150270324	ASN,SER	585/1206	ADAMTS3	0.008333	0.02083
4	73178190	A/-	intron-near-splice	0	none	NA	ADAMTS3	0.002083	0
4	73179425	A/-	missense	150168072	ARG,CYS	572/1206	ADAMTS3	0.002083	0
4	73179445	A/-	missense	141374503	ARG,GLN	565/1206	ADAMTS3	0	0.002083
4	73179473	A/-	frameshift	0	none	NA	ADAMTS3	0.002083	0
4	73181637	A/-	missense	139921635	PRO,THR	513/1206	ADAMTS3	0.03125	0.01875
4	73184420	A/-	missense-near-splice	0	SER,THR	452/1206	ADAMTS3	0.002083	0
4	73185054	A/-	synonymous	35584754	TYR	449/1206	ADAMTS3	0.004167	0.002083
4	73185147	A/-	synonymous	35860396	GLU	418/1206	ADAMTS3	0.004167	0.004167
4	73185663	A/-	missense	202031187	GLY,SER	374/1206	ADAMTS3	0	0.002083
4	73186461	A/-	missense	0	ARG,GLY	358/1206	ADAMTS3	0.002083	0
4	73186516	A/-	synonymous	147002650	GLN	339/1206	ADAMTS3	0.002083	0
4	73205212	A/-	missense-near-splice	0	ILE,THR	287/1206	ADAMTS3	0.002083	0
4	73205253	A/-	synonymous	7690711	GLY	273/1206	ADAMTS3	0.00625	0.004167
4	73414242	A/-	missense	61742875	VAL,MET	153/1206	ADAMTS3	0.002083	0
4	73414286	A/-	missense	788908	ARG,LYS	138/1206	ADAMTS3	0.3646	0.3771
4	73433122	A/-	intron-near-splice	33925079	none	NA	ADAMTS3	0.4375	0.4292
4	123844125	A/-	5-prime-UTR	58090513	none	NA	NUDT6	0	0.002083
4	123844377	A/-	missense	35430470	CYS,SER	27/894	SPATA5	0	0.002083
4	123848854	A/-	missense	0	SER,ALA	77/894	SPATA5	0	0.002083
4	123850294	A/-	stop-gained	0	GLN,stop	130/894	SPATA5	0.002083	0
4	123850304	A/-	missense	0	PRO,LEU	133/894	SPATA5	0.002083	0
4	123855509	A/-	missense	0	PRO,THR	255/894	SPATA5	0	0.002083
4	123855553	A/-	synonymous	17006342	LEU	269/894	SPATA5	0.03125	0.03542
4	123855576	A/-	missense	150370442	ASP,VAL	277/894	SPATA5	0.002083	0
4	123868456	A/-	synonymous	6534369	LEU	509/894	SPATA5	0.01458	0.01458
4	123900457	A/-	synonymous	62324113	VAL	595/894	SPATA5	0.01042	0.008333
4	123949389	A/-	missense	35343500	GLU,GLN	640/894	SPATA5	0.01667	0.01875
4	123949435	A/-	missense	147873489	ARG,GLN	655/894	SPATA5	0.002083	0.004167
4	123949556	A/-	intron-near-splice	1472949	none	NA	SPATA5	0.05208	0.05
4	124177315	A/-	missense	35206443	ASP,TYR	829/894	SPATA5	0	0.008333
4	124235245	A/-	3-prime-UTR	0	none	NA	SPATA5	0	0.002083
4	124235293	A/-	3-prime-UTR	72682748	none	NA	SPATA5	0.03125	0.05
4	124235336	A/-	3-prime-UTR	0	none	NA	SPATA5	0.002083	0
5	68647992	A/-	missense	190151255	GLU,GLN	136/170	TAF9	0.002083	0.002083
5	68651523	A/-	synonymous	0	PHE	90/170	TAF9	0	0.002083
5	68651543	A/-	missense	140732100	ARG,CYS	84/170	TAF9	0.002083	0
5	68662379	A/-	synonymous	77238909	ALA	21/170	TAF9	0	0.002083
5	68665487	A/-	missense	0	PRO,SER	6/170	RAD17,TAF9	0.002083	0
5	68665626	A/-	5-prime-UTR	0	none	NA	RAD17,TAF9	0	0.002083
5	141014494	A/-	synonymous	2530223	GLN	55/429	HDAC3	0.3875	0.4146
5	141014503	A/-	synonymous	150406702	GLN	52/429	HDAC3	0.002083	0
5	151042984	A/-	3-prime-UTR	1060151	none	NA	SPARC	0.03333	0.05
5	151043016	A/-	3-prime-UTR	71757813	none	NA	SPARC	0.02083	0.02292
5	151043100	A/-	3-prime-UTR	200794873	none	NA	SPARC	0.002083	0
5	151043721	A/-	synonymous	34827878	PHE	270/304	SPARC	0.002083	0
5	151045923	A/-	missense-near-splice	41290587	GLY,ARG	245/304	SPARC	0.002083	0.002083
5	151045999	A/-	missense	141567625	ASP,GLU	219/304	SPARC	0	0.002083
5	151047100	A/-	synonymous	2304049	LEU	171/304	SPARC	0.002092	0
5	151049333	A/-	missense	0	ASP,TYR	115/304	SPARC	0.002083	0
5	151052711	A/-	missense	113617771	GLU,LYS	63/304	SPARC	0.004167	0
5	151052741	A/-	missense	146500464	GLY,ARG	53/304	SPARC	0	0.002083
6	28871804	A/-	3-prime-UTR	0	none	NA	TRIM27	0.002083	0
6	28872036	A/-	synonymous	41270608	ASN	451/514	TRIM27	0.01042	0.01042
6	28872280	A/-	missense	141241395	ARG,LYS	370/514	TRIM27	0	0.004167
6	28876579	A/-	intron-near-splice	190509969	none	NA	TRIM27	0	0.002083
6	28876781	A/-	synonymous	150173690	LEU	285/514	TRIM27	0.004167	0.002083
6	28889741	A/-	synonymous	143463783	ASP	148/514	TRIM27	0.002083	0
6	28891176	A/-	synonymous	2230683	VAL	78/514	TRIM27	0.0625	0.04167
6	28891423	A/-	5-prime-UTR	11545588	none	NA	TRIM27	0.08958	0.1062
6	35911808	A/-	missense	0	TYR,HIS	928/971	SLC26A8	0.002083	0
6	35911976	A/-	synonymous	115969164	LEU	872/971	SLC26A8	0.004167	0
6	35912016	A/-	synonymous	138718587	SER	858/971	SLC26A8	0.002083	0
6	35912056	A/-	missense	0	PRO,ARG	845/971	SLC26A8	0	0.002083
6	35912072	A/-	missense	147340546	GLN,LYS	840/971	SLC26A8	0.002083	0
6	35918954	A/-	missense	0	SER,PRO	820/971	SLC26A8	0.002083	0.002083
6	35918965	A/-	missense	116200048	ARG,GLN	816/971	SLC26A8	0.004167	0.00625
6	35923175	A/-	synonymous	0	PRO	662/971	SLC26A8	0.002083	0
6	35923246	A/-	missense	2295852	ILE,VAL	639/971	SLC26A8	0.3271	0.3292
6	35928679	A/-	missense	0	LEU,ILE	527/971	SLC26A8	0.002083	0
6	35943182	A/-	synonymous	0	ILE	419/971	SLC26A8	0	0.002083
6	35945043	A/-	synonymous	76159564	LEU	371/971	SLC26A8	0.002083	0
6	35945047	A/-	synonymous	201205336	SER	369/971	SLC26A8	0	0.002083
6	35959504	A/-	stop-gained	145871916	ARG,stop	292/971	SLC26A8	0.002083	0
6	35960390	A/-	missense	17707331	SER,ASN	230/971	SLC26A8	0.15	0.1187
6	35960411	A/-	missense	148004355	TYR,CYS	223/971	SLC26A8	0	0.002083
6	35965587	A/-	synonymous	116074606	PRO	185/971	SLC26A8	0.004167	0.004167
6	35967772	A/-	missense	17713154	ILE,VAL	148/971	SLC26A8	0.15	0.1187
6	35967836	A/-	synonymous	142275991	ILE	126/971	SLC26A8	0	0.002083
6	35987323	A/-	synonymous	150234118	THR	54/971	SLC26A8	0	0.002083
6	35987425	A/-	synonymous	61743377	SER	20/971	SLC26A8	0.002083	0.002083
6	35995952	A/-	synonymous	0	PRO	6/361	MAPK14	0	0.002083
6	36040642	A/-	intron-near-splice	61763106	none	NA	MAPK14	0.1021	0.09583
6	36044345	A/-	synonymous	201451587	ALA	214/361	MAPK14	0.002083	0
6	36068041	A/-	synonymous	2815805	HIS	253/361	MAPK14	0.004167	0.025
6	36075326	A/-	synonymous	28763973	HIS	312/361	MAPK14	0.002083	0
6	36076280	A/-	3-prime-UTR	6457878	none	NA	MAPK14	0.1125	0.09167
6	47680123	A/-	missense	139089127	ALA,THR	111/696	GPR115	0	0.002083
6	47680330	A/-	stop-gained	0	ARG,stop	180/696	GPR115	0.002083	0
6	47680331	A/-	missense	146456290	ARG,GLN	180/696	GPR115	0.002083	0
6	47680335	A/-	missense	140892790	GLU,ASP	181/696	GPR115	0.002083	0
6	47681542	A/-	synonymous	146761784	SER	187/696	GPR115	0.004167	0.004167
6	47681891	A/-	stop-gained	0	GLU,stop	304/696	GPR115	0	0.002083
6	47682009	A/-	missense	138156132	ARG,HIS	343/696	GPR115	0.004167	0.002083
6	47682172	A/-	synonymous	367867105	THR	397/696	GPR115	0.004167	0
6	47682212	A/-	missense	115890838	VAL,ILE	411/696	GPR115	0.02708	0.01042
6	47682310	A/-	synonymous	76319405	ILE	443/696	GPR115	0	0.002083
6	47682501	A/-	missense	142222318	ARG,HIS	507/696	GPR115	0.002083	0
6	47682604	A/-	missense	9369738	LYS,ASN	541/696	GPR115	0.1208	0.09583
6	47682683	A/-	missense	141334264	VAL,ILE	568/696	GPR115	0.002083	0
6	47684557	A/-	synonymous	142966293	LEU	650/696	GPR115	0.002083	0.002083
6	47684580	A/-	synonymous	199642126	HIS	657/696	GPR115	0.002083	0
6	47684591	A/-	intron-near-splice	1360157	none	NA	GPR115	0.3792	0.3312
6	47685084	A/-	synonymous	149478777	ALA	677/696	GPR115	0.002083	0
6	47686150	A/-	missense	143897106	GLY,GLU	687/696	GPR115	0.002083	0
6	111982978	A/-	synonymous	151336413	ALA	526/538	FYN	0	0.002083
6	111982987	A/-	synonymous	0	TYR	523/538	FYN	0.002083	0
6	111983038	A/-	missense	28763975	ASP,GLU	506/538	FYN	0.01458	0.03333
6	112015652	A/-	missense	146616109	ASN,SER	400/538	FYN	0.002083	0
6	112015823	A/-	intron-near-splice	804186	none	NA	FYN	0	0.002083
6	112024098	A/-	missense	77439992	GLN,HIS	229/538	FYN	0	0.004167
6	112041068	A/-	missense	62620251	VAL,ILE	63/538	FYN	0	0.002083
6	129204292	A/-	5-prime-UTR	111531732	none	NA	LAMA2	0.04792	0.0625
6	129371106	A/-	synonymous	1140366	ILE	52/3123	LAMA2	0.1104	0.1375
6	129371187	A/-	synonymous	201402165	ARG	79/3123	LAMA2	0.002083	0
6	129371205	A/-	synonymous	142083777	ILE	85/3123	LAMA2	0.002083	0.004167
6	129381026	A/-	synonymous	4404787	THR	127/3123	LAMA2	0.03125	0.03542
6	129419332	A/-	synonymous	149347601	ALA	137/3123	LAMA2	0.00625	0.008333
6	129470136	A/-	missense	146462599	GLU,LYS	308/3123	LAMA2	0.002083	0.002083
6	129498852	A/-	synonymous-near-splice	41285286	GLY	436/3123	LAMA2	0.002083	0
6	129511373	A/-	synonymous	2306220	CYS	497/3123	LAMA2	0.00625	0.0125
6	129513837	A/-	missense	141363186	SER,GLY	541/3123	LAMA2	0.004167	0.002083
6	129513850	A/-	missense	118083923	LEU,GLN	545/3123	LAMA2	0.004167	0.002083
6	129571272	A/-	missense	36044314	GLY,ARG	600/3123	LAMA2	0.02083	0.02083
6	129571330	A/-	missense	3816665	ARG,HIS	619/3123	LAMA2	0.1458	0.1396
6	129573270	A/-	synonymous	0	TYR	642/3123	LAMA2	0	0.002083
6	129573383	A/-	missense	0	ASN,SER	680/3123	LAMA2	0.002083	0
6	129573428	A/-	missense	0	ASP,VAL	695/3123	LAMA2	0.002083	0
6	129601217	A/-	missense	117422805	THR,MET	821/3123	LAMA2	0.002083	0.002083
6	129601231	A/-	missense	118147866	ARG,TRP	826/3123	LAMA2	0.00625	0.0125
6	129601293	A/-	splice-donor	0	none	NA	LAMA2	0.002083	0
6	129612765	A/-	missense	35277491	ARG,LEU	919/3123	LAMA2	0.004167	0.002083
6	129612808	A/-	synonymous	1027199	GLN	933/3123	LAMA2	0.2521	0.2083
6	129618889	A/-	missense	0	PHE,LEU	972/3123	LAMA2	0	0.002083
6	129618987	A/-	missense	139244736	ASN,THR	1005/3123	LAMA2	0.002083	0
6	129634075	A/-	missense	146490004	HIS,TYR	1082/3123	LAMA2	0.002083	0
6	129635800	A/-	missense-near-splice	2306942	VAL,MET	1138/3123	LAMA2	0.05	0.05
6	129635834	A/-	missense	0	ARG,GLN	1149/3123	LAMA2	0	0.002083
6	129636647	A/-	synonymous	137962409	ILE	1194/3123	LAMA2	0	0.004167
6	129636986	A/-	missense	0	PRO,LEU	1272/3123	LAMA2	0	0.002083
6	129641742	A/-	missense	0	PRO,LEU	1373/3123	LAMA2	0	0.004167
6	129649444	A/-	stop-gained	0	ARG,stop	1400/3123	LAMA2	0.002083	0
6	129649561	A/-	intron-near-splice	375861034	none	NA	LAMA2	0	0.002083
6	129670438	A/-	intron-near-splice	41285288	none	NA	LAMA2	0.004167	0.008333
6	129670476	A/-	synonymous	35089085	ASP	1490/3123	LAMA2	0.00625	0.008333
6	129687396	A/-	missense	117781224	GLY,SER	1584/3123	LAMA2	0.03542	0.02917
6	129691102	A/-	synonymous	62421010	THR	1642/3123	LAMA2	0	0.008333
6	129691120	A/-	synonymous	111632017	ASN	1648/3123	LAMA2	0	0.002083
6	129691132	A/-	synonymous	17057184	THR	1652/3123	LAMA2	0.05625	0.05417
6	129704299	A/-	synonymous	143078882	THR	1664/3123	LAMA2	0.004167	0.002083
6	129712722	A/-	missense	0	GLU,GLN	1720/3123	LAMA2	0.002083	0
6	129712743	A/-	missense	374201203	GLU,GLN	1727/3123	LAMA2	0.002083	0
6	129714235	A/-	synonymous	376693904	GLU	1760/3123	LAMA2	0.002083	0
6	129714243	A/-	missense	0	GLY,GLU	1763/3123	LAMA2	0	0.002083
6	129714332	A/-	missense	370181941	ALA,THR	1793/3123	LAMA2	0	0.002083
6	129722389	A/-	synonymous	3749877	GLU	1822/3123	LAMA2	0.45	0.4437
6	129722425	A/-	synonymous	3749878	GLU	1834/3123	LAMA2	0.4479	0.4437
6	129722453	A/-	missense	56173620	ARG,SER	1844/3123	LAMA2	0.01042	0.01667
6	129722481	A/-	missense	141911213	ILE,ARG	1853/3123	LAMA2	0	0.002083
6	129761984	A/-	missense	0	VAL,LEU	2037/3123	LAMA2	0	0.002083
6	129762112	A/-	synonymous	2297738	THR	2079/3123	LAMA2	0.1562	0.1875
6	129762148	A/-	intron-near-splice	182064878	none	NA	LAMA2	0.004167	0.002083
6	129775324	A/-	missense	0	ARG,CYS	2200/3123	LAMA2	0	0.002083
6	129777477	A/-	intron-near-splice	112637707	none	NA	LAMA2	0	0.002083
6	129777560	A/-	missense	56209257	THR,MET	2263/3123	LAMA2	0	0.002083
6	129785499	A/-	missense	145885540	ARG,CYS	2353/3123	LAMA2	0	0.002083
6	129802494	A/-	synonymous	149867744	SER	2553/3123	LAMA2	0	0.002083
6	129807629	A/-	missense	2229848	ALA,VAL	2587/3123	LAMA2	0.2979	0.2979
6	129807699	A/-	synonymous	2229849	VAL	2610/3123	LAMA2	0.2979	0.2979
6	129807714	A/-	synonymous	2229850	PRO	2615/3123	LAMA2	0.2687	0.2875
6	129813053	A/-	missense	2244008	THR,ALA	2636/3123	LAMA2	0.05833	0.07083
6	129813125	A/-	missense	201587923	LEU,ILE	2660/3123	LAMA2	0	0.004167
6	129813175	A/-	synonymous	35313209	ASN	2676/3123	LAMA2	0.008333	0.01458
6	129813531	A/-	missense	142781107	ARG,HIS	2716/3123	LAMA2	0.002083	0
6	129824406	A/-	missense	73599293	ASN,SER	2843/3123	LAMA2	0.002083	0.004167
6	129826383	A/-	synonymous	142451929	TYR	2862/3123	LAMA2	0.002083	0.002083
6	129826441	A/-	missense	138024644	VAL,MET	2882/3123	LAMA2	0	0.002083
6	129833586	A/-	frameshift	0	none	NA	LAMA2	0	0.002083
6	129837552	A/-	3-prime-UTR	140699127	none	NA	LAMA2	0.004167	0.008333
6	129837610	A/-	3-prime-UTR	1049476	none	NA	LAMA2	0.3104	0.3021
6	152129063	A/-	missense	139960913	HIS,TYR	6/596	ESR1	0.008333	0.00625
6	152129077	A/-	synonymous	2077647	SER	10/596	ESR1	0.4833	0.4708
6	152129308	A/-	synonymous	746432	ALA	87/596	ESR1	0.09792	0.06667
6	152129399	A/-	missense	200075329	SER,PRO	118/596	ESR1	0.002083	0.002083
6	152163757	A/-	missense	149308960	GLY,CYS	160/596	ESR1	0.002083	0.004167
6	152201866	A/-	synonymous	200303616	CYS	240/596	ESR1	0.002083	0
6	152201875	A/-	synonymous	4986934	ARG	243/596	ESR1	0.03542	0.03125
6	152265352	A/-	missense	142712646	ARG,CYS	269/596	ESR1	0	0.002083
6	152265443	A/-	missense	77797873	LYS,ARG	299/596	ESR1	0.004167	0
6	152265446	A/-	missense	371610514	ARG,HIS	300/596	ESR1	0.002083	0
6	152265522	A/-	synonymous	1801132	PRO	325/596	ESR1	0.2625	0.2375
6	152265635	A/-	missense	367647625	ARG,LYS	363/596	ESR1	0	0.002083
6	152332825	A/-	synonymous	61760169	HIS	377/596	ESR1	0.002083	0
6	152420018	A/-	missense	199967983	ALA,THR	569/596	ESR1	0	0.002083
6	152420041	A/-	synonymous	185775221	SER	576/596	ESR1	0	0.002083
6	152420095	A/-	synonymous	2228480	THR	594/596	ESR1	0.2021	0.1625
6	152420158	A/-	3-prime-UTR	0	none	NA	ESR1	0	0.002083
6	161127480	A/-	missense	0	ALA,PRO	31/811	PLG	0.5	0.5
6	161127501	A/-	missense	73015965	LYS,GLU	38/811	PLG	0.004167	0
6	161132101	A/-	intron-near-splice	0	none	NA	PLG	0.5	0.5
6	161132116	A/-	synonymous	61731705	LEU	100/811	PLG	0.5	0.5
6	161132146	A/-	synonymous	4757	ASN	110/811	PLG	0.2708	0.2646
6	161132184	A/-	missense	370856655	THR,ILE	123/811	PLG	0	0.002083
6	161132226	A/-	intron-near-splice	0	none	NA	PLG	0.5	0.5
6	161132231	A/-	intron-near-splice	0	none	NA	PLG	0.5	0.5
6	161134124	A/-	missense	145535174	ARG,GLY	172/811	PLG	0	0.002083
6	161135876	A/-	missense	149145958	THR,ALA	200/811	PLG	0.004167	0.004167
6	161135933	A/-	missense	151092364	TYR,HIS	219/811	PLG	0.002083	0
6	161137779	A/-	synonymous	14224	CYS	257/811	PLG	0.4458	0.4479
6	161137790	A/-	missense	4252187	ARG,HIS	261/811	PLG	0	0.004167
6	161139408	A/-	synonymous	0	THR	290/811	PLG	0	0.002083
6	161139480	A/-	synonymous	1130656	PHE	314/811	PLG	0.3676	0.4091
6	161139857	A/-	synonymous	13231	GLN	361/811	PLG	0.3021	0.3
6	161143565	A/-	missense	4252119	ARG,TRP	408/811	PLG	0.002083	0
6	161152085	A/-	missense	139071351	GLY,ASP	420/811	PLG	0.002083	0.004167
6	161152107	A/-	synonymous	149909079	ARG	427/811	PLG	0.002083	0.002083
6	161152185	A/-	synonymous	0	LYS	453/811	PLG	0.002083	0
6	161152206	A/-	missense	116573785	SER,ARG	460/811	PLG	0.002083	0.008333
6	161152240	A/-	missense	4252125	ASP,ASN	472/811	PLG	0.3021	0.3
6	161152260	A/-	synonymous	0	GLU	478/811	PLG	0	0.002083
6	161152807	A/-	missense	140537724	ARG,GLN	490/811	PLG	0.004167	0
6	161152858	A/-	missense	372603134	ALA,VAL	507/811	PLG	0.002083	0
6	161152905	A/-	missense	4252129	ARG,TRP	523/811	PLG	0.01458	0.00625
6	161152922	A/-	missense	0	LYS,ASN	528/811	PLG	0	0.002083
6	161155051	A/-	missense	0	VAL,LEU	538/811	PLG	0.002083	0
6	161159619	A/-	synonymous	4252195	LEU	618/811	PLG	0.008333	0.008333
6	161160094	A/-	intron-near-splice	192519670	none	NA	PLG	0	0.002083
6	161160184	A/-	synonymous	4252196	VAL	654/811	PLG	0.002083	0.002083
6	161160209	A/-	stop-gained	0	ARG,stop	663/811	PLG	0.002083	0
6	161173239	A/-	missense	0	GLN,LYS	740/811	PLG	0.002083	0
6	161173247	A/-	synonymous	0	THR	742/811	PLG	0.002083	0
6	161173250	A/-	synonymous	0	GLU	743/811	PLG	0.002083	0
6	161173280	A/-	synonymous	4252175	THR	753/811	PLG	0.004167	0.004167
6	161173946	A/-	synonymous	11060	GLY	762/811	PLG	0.05	0.2667
6	161173961	A/-	synonymous	0	PHE	767/811	PLG	0.5	0.5
6	161174016	A/-	missense	200857824	ARG,CYS	786/811	PLG	0.2083	0.2333
6	161174038	A/-	missense	0	TYR,CYS	793/811	PLG	0.025	0.01667
6	161174138	A/-	3-prime-UTR	6690	none	NA	PLG	0.475	0.4292
6	161174169	A/-	3-prime-UTR	0	none	NA	PLG	0.002083	0.008333
7	98478779	A/-	synonymous	146782965	ALA	3860-02-01	TRRAP	0	0.002083
7	98479655	A/-	intron-near-splice	116645509	none	NA	TRRAP	0.002083	0
7	98495408	A/-	synonymous	55702649	VAL	184/3860	TRRAP	0.05417	0.05417
7	98495441	A/-	synonymous	0	THR	195/3860	TRRAP	0	0.002083
7	98503849	A/-	synonymous	117532719	GLY	362/3860	TRRAP	0	0.002083
7	98503884	A/-	intron-near-splice	202033080	none	NA	TRRAP	0	0.002083
7	98506441	A/-	synonymous	35310331	PHE	402/3860	TRRAP	0.0375	0.05417
7	98507794	A/-	missense	140514468	THR,SER	489/3860	TRRAP	0	0.002083
7	98507898	A/-	missense	113402444	VAL,MET	524/3860	TRRAP	0	0.002083
7	98508227	A/-	synonymous	34648627	TYR	603/3860	TRRAP	0.004167	0.00625
7	98508859	A/-	missense	142095430	MET,VAL	658/3860	TRRAP	0.002083	0
7	98515113	A/-	synonymous	35145380	LEU	811/3860	TRRAP	0	0.002083
7	98515119	A/-	synonymous	34738474	VAL	813/3860	TRRAP	0.002083	0
7	98522814	A/-	missense	148895570	LYS,ARG	968/3860	TRRAP	0	0.004167
7	98522893	A/-	intron-near-splice	6967096	none	NA	TRRAP	0.02292	0.01667
7	98524828	A/-	missense	0	HIS,ARG	1005/3860	TRRAP	0	0.002083
7	98529108	A/-	synonymous	376882502	GLU	1224/3860	TRRAP	0.002083	0
7	98533243	A/-	synonymous	375774257	LYS	1352/3860	TRRAP	0	0.002083
7	98545948	A/-	synonymous	35426979	ARG	1544/3860	TRRAP	0	0.002083
7	98546315	A/-	intron-near-splice	200860968	none	NA	TRRAP	0.002083	0
7	98547155	A/-	missense	0	SER,TRP	1628/3860	TRRAP	0.002083	0
7	98547156	A/-	synonymous	181872886	SER	1628/3860	TRRAP	0.002083	0
7	98547157	A/-	missense	0	PRO,THR	1629/3860	TRRAP	0.002083	0
7	98547750	A/-	synonymous	368283251	LEU	1726/3860	TRRAP	0	0.002083
7	98550879	A/-	synonymous	0	PRO	1844/3860	TRRAP	0	0.002083
7	98550969	A/-	synonymous	375782722	CYS	1874/3860	TRRAP	0.002083	0
7	98554074	A/-	missense	0	SER,LEU	2043/3860	TRRAP	0	0.002083
7	98554138	A/-	synonymous	140869162	ALA	2064/3860	TRRAP	0.002083	0.002083
7	98555640	A/-	missense	373917597	SER,ALA	2083/3860	TRRAP	0	0.002083
7	98556962	A/-	intron-near-splice	41633	none	NA	TRRAP	0.1146	0.06875
7	98557005	A/-	synonymous	146661901	GLU	2120/3860	TRRAP	0.004167	0
7	98557106	A/-	missense	0	MET,THR	2154/3860	TRRAP	0.002083	0.004167
7	98558880	A/-	intron-near-splice	160384	none	NA	TRRAP	0.1494	0.05556
7	98562277	A/-	synonymous	0	ALA	2278/3860	TRRAP	0	0.004167
7	98562369	A/-	missense	0	ALA,VAL	2309/3860	TRRAP	0	0.002083
7	98562394	A/-	synonymous	143292301	THR	2317/3860	TRRAP	0	0.004167
7	98563497	A/-	synonymous	0	ASN	2378/3860	TRRAP	0	0.002083
7	98565328	A/-	intron-near-splice	75644503	none	NA	TRRAP	0	0.002083
7	98567830	A/-	synonymous	0	ASP	2529/3860	TRRAP	0	0.002083
7	98567852	A/-	missense	0	ALA,THR	2537/3860	TRRAP	0.002083	0
7	98574379	A/-	missense	0	THR,PRO	2738/3860	TRRAP	0.07083	0.1172
7	98574645	A/-	synonymous	0	LYS	2770/3860	TRRAP	0.002083	0
7	98579459	A/-	missense	141693208	CYS,SER	2894/3860	TRRAP	0	0.002083
7	98579571	A/-	synonymous	0	THR	2931/3860	TRRAP	0.002083	0.002083
7	98580947	A/-	missense	0	THR,ALA	2956/3860	TRRAP	0	0.004167
7	98581822	A/-	synonymous	0	ILE	3047/3860	TRRAP	0	0.002083
7	98581897	A/-	synonymous	56256674	ILE	3072/3860	TRRAP	0	0.002083
7	98588075	A/-	intron-near-splice	201296500	none	NA	TRRAP	0	0.002083
7	98589854	A/-	intron-near-splice	370758179	none	NA	TRRAP	0.002083	0
7	98591306	A/-	synonymous	138716048	SER	3317/3860	TRRAP	0	0.002083
7	98592204	A/-	intron-near-splice	368912785	none	NA	TRRAP	0.004167	0.002083
7	98601827	A/-	missense	201183421	VAL,ILE	3428/3860	TRRAP	0	0.002083
7	98601881	A/-	missense	0	LYS,GLN	3446/3860	TRRAP	0	0.002083
7	98606106	A/-	synonymous	56290902	ILE	3606/3860	TRRAP	0.03333	0.02292
7	98606160	A/-	synonymous	150714283	ALA	3624/3860	TRRAP	0.002083	0
7	98608767	A/-	synonymous	201212456	THR	3663/3860	TRRAP	0.002083	0
7	98609056	A/-	synonymous	78504803	LEU	3731/3860	TRRAP	0	0.002083
8	42033345	A/-	3-prime-UTR	117531596	none	NA	PLAT	0.01458	0.004167
8	42033439	A/-	3-prime-UTR	1804184	none	NA	PLAT	0.002083	0.002083
8	42033646	A/-	synonymous	0	VAL	518/563	PLAT	0.002083	0
8	42033661	A/-	synonymous	13306824	SER	513/563	PLAT	0.002083	0
8	42036570	A/-	missense	62001885	TYR,HIS	459/563	PLAT	0	0.002083
8	42036577	A/-	synonymous	1136159	SER	456/563	PLAT	0.125	0.125
8	42037815	A/-	synonymous	8178781	VAL	389/563	PLAT	0.002083	0.002083
8	42037851	A/-	synonymous	146538335	ARG	377/563	PLAT	0	0.004167
8	42038165	A/-	missense	151006962	ARG,CYS	310/563	PLAT	0.002083	0.002083
8	42039483	A/-	synonymous	8178777	THR	287/563	PLAT	0.002083	0.002083
8	42039484	A/-	missense	114878147	THR,MET	287/563	PLAT	0	0.00625
8	42039507	A/-	synonymous	114720257	HIS	279/563	PLAT	0	0.004167
8	42042627	A/-	synonymous	0	GLU	201/563	PLAT	0.002083	0
8	42042644	A/-	missense	0	GLY,ARG	196/563	PLAT	0.002083	0
8	42044949	A/-	missense	369709932	ILE,ASN	169/563	PLAT	0.002083	0
8	42044954	A/-	synonymous	1058720	ASP	167/563	PLAT	0.4167	0.4583
8	42044965	A/-	missense	2020921	ARG,TRP	164/563	PLAT	0.02083	0.02292
8	42044993	A/-	synonymous	0	SER	154/563	PLAT	0	0.004167
8	42045009	A/-	missense	375982507	THR,ILE	149/563	PLAT	0.002083	0
8	42045030	A/-	missense	199724423	ALA,VAL	142/563	PLAT	0.002083	0
8	42045061	A/-	missense	0	GLY,SER	132/563	PLAT	0	0.002083
8	42050710	A/-	5-prime-UTR	377566784	none	NA	PLAT	0.002083	0
8	53537316	A/-	synonymous	1129660	LEU	1553/1592	RB1CC1	0.1896	0.1458
8	53540695	A/-	synonymous	16918013	LEU	1511/1592	RB1CC1	0	0.00625
8	53548616	A/-	missense	138520283	MET,VAL	1451/1592	RB1CC1	0.01042	0.00625
8	53555069	A/-	synonymous	2305427	ARG	1393/1592	RB1CC1	0.1875	0.1458
8	53555082	A/-	coding	0	none	NA	RB1CC1	0.002083	0
8	53555118	A/-	missense	0	ARG,HIS	1377/1592	RB1CC1	0	0.002083
8	53555119	A/-	missense	375185081	ARG,CYS	1377/1592	RB1CC1	0.002083	0
8	53568854	A/-	synonymous	0	LEU	1179/1592	RB1CC1	0	0.002083
8	53569194	A/-	synonymous	16918075	ALA	1065/1592	RB1CC1	0	0.00625
8	53569413	A/-	synonymous	144140793	GLU	992/1592	RB1CC1	0	0.002083
8	53569680	A/-	synonymous	62499947	GLU	903/1592	RB1CC1	0.05833	0.0625
8	53570076	A/-	synonymous	0	ALA	771/1592	RB1CC1	0	0.002083
8	53570387	A/-	missense	0	PRO,SER	668/1592	RB1CC1	0	0.002083
8	53573504	A/-	missense	0	SER,THR	537/1592	RB1CC1	0.002083	0
8	53574111	A/-	synonymous	0	LEU	448/1592	RB1CC1	0	0.002083
8	53574286	A/-	intron-near-splice	372095817	none	NA	RB1CC1	0.002083	0
8	53574287	A/-	intron-near-splice	0	none	NA	RB1CC1	0	0.002083
8	53580701	A/-	synonymous	35009616	ILE	351/1592	RB1CC1	0.00625	0.00625
8	53586706	A/-	missense	17337252	MET,THR	234/1592	RB1CC1	0.4833	0.4917
8	53589000	A/-	synonymous	0	LEU	167/1592	RB1CC1	0	0.002083
8	53596181	A/-	synonymous	0	GLU	99/1592	RB1CC1	0.002083	0
8	53598017	A/-	missense	374720486	VAL,ILE	5/1592	RB1CC1	0.002083	0
8	81888602	A/-	3-prime-UTR	34939542	none	NA	PAG1	0.075	0.0625
8	81888645	A/-	3-prime-UTR	187614735	none	NA	PAG1	0	0.004167
8	81888864	A/-	missense	201902891	ASN,SER	405/433	PAG1	0	0.002083
8	81888905	A/-	missense	0	GLN,HIS	391/433	PAG1	0.002083	0
8	81892675	A/-	missense	0	GLU,GLN	311/433	PAG1	0.002083	0
8	81897051	A/-	missense	140643833	ALA,GLY	279/433	PAG1	0.002083	0
8	81897060	A/-	missense	0	GLY,ALA	276/433	PAG1	0.002083	0
8	81897200	A/-	synonymous	7006101	SER	229/433	PAG1	0.125	0.09167
8	81897446	A/-	synonymous	1866275	THR	147/433	PAG1	0.002083	0.00625
8	81897564	A/-	missense	0	VAL,ALA	108/433	PAG1	0	0.002083
8	81905397	A/-	synonymous	2016465	ALA	22/433	PAG1	0.3271	0.3083
8	81905433	A/-	synonymous	0	SER	10/433	PAG1	0.002083	0
8	81905488	A/-	5-prime-UTR	0	none	NA	PAG1	0.002083	0
8	81905512	A/-	5-prime-UTR	0	none	NA	PAG1	0.002083	0
8	81905533	A/-	5-prime-UTR	895267	none	NA	PAG1	0.3042	0.2833
8	92262043	A/-	missense	200788056	ILE,LYS	55/657	SLC26A7	0	0.004167
8	92307853	A/-	missense	0	SER,ARG	133/657	SLC26A7	0.002083	0
8	92307854	A/-	missense	139871019	VAL,MET	134/657	SLC26A7	0	0.002083
8	92346523	A/-	missense-near-splice	16912250	ILE,VAL	215/657	SLC26A7	0.0375	0.03958
8	92346593	A/-	missense	0	ILE,THR	238/657	SLC26A7	0	0.002083
8	92352764	A/-	synonymous	373475058	SER	337/657	SLC26A7	0	0.002083
8	92355599	A/-	missense	113085952	LEU,PHE	349/657	SLC26A7	0.002083	0
8	92364100	A/-	synonymous	10109254	LEU	401/657	SLC26A7	0.2854	0.2625
8	92365184	A/-	missense	147565233	ARG,GLN	425/657	SLC26A7	0	0.002083
8	92374593	A/-	missense	0	SER,GLY	443/657	SLC26A7	0	0.002083
8	92378880	A/-	missense	141931769	THR,ALA	521/657	SLC26A7	0.004167	0.002083
8	92406021	A/-	intron-near-splice	16912805	none	NA	SLC26A7	0.08333	0.07917
8	92407446	A/-	3-prime-UTR	10504905	none	NA	SLC26A7	0.08125	0.06667
8	92407524	A/-	3-prime-UTR	9297895	none	NA	SLC26A7	0.1167	0.1208
8	128748744	A/-	5-prime-UTR	4645949	none	NA	MYC	0.0125	0.00625
8	128750527	A/-	missense	146505192	PHE,LEU	22/455	MYC	0	0.002083
8	128750540	A/-	missense	4645959	ASN,SER	26/455	MYC	0.03542	0.0375
8	128750735	A/-	missense	148228388	ALA,GLU	91/455	MYC	0	0.002083
8	128750973	A/-	synonymous	0	ALA	170/455	MYC	0	0.002083
8	128751016	A/-	missense	4645961	VAL,ILE	185/455	MYC	0	0.002083
8	128751201	A/-	synonymous	2070582	PRO	246/455	MYC	0.02708	0.02708
8	128752741	A/-	missense	372210680	GLY,ASP	301/455	MYC	0.002083	0
8	128752745	A/-	missense	139697494	HIS,GLN	302/455	MYC	0.002083	0.002083
8	128752999	A/-	missense	0	ARG,LEU	387/455	MYC	0.002083	0
8	128753248	A/-	3-prime-UTR	0	none	NA	MYC	0.002083	0.00625
8	128753254	A/-	3-prime-UTR	2070583	none	NA	MYC	0.025	0.01875
9	72046240	A/-	3-prime-UTR	200203666	none	NA	APBA1	0.002083	0.004167
9	72047599	A/-	intron-near-splice	1217339	none	NA	APBA1	0.1917	0.1542
9	72055975	A/-	synonymous	142885599	THR	746/838	APBA1	0.0125	0.0125
9	72067107	A/-	missense	0	ASP,GLU	633/838	APBA1	0.002083	0
9	72071342	A/-	missense	143979575	MET,VAL	537/838	APBA1	0.002083	0
9	72082753	A/-	missense	0	VAL,ILE	490/838	APBA1	0	0.002083
9	72086578	A/-	missense	0	VAL,ILE	444/838	APBA1	0.002083	0
9	72131405	A/-	missense	374535246	ARG,PRO	241/838	APBA1	0.002083	0
9	72131953	A/-	synonymous	149995729	GLU	58/838	APBA1	0.02292	0.01458
10	11047267	A/-	5-prime-UTR	0	none	NA	CELF2	0.002083	0.002083
10	11207166	A/-	5-prime-UTR	57761011	none	NA	CELF2	0.1437	0.1625
10	11207191	A/-	5-prime-UTR	0	none	NA	CELF2	0.002083	0
10	11207536	A/-	synonymous	0	ILE	23/491	CELF2	0	0.002083
10	11299735	A/-	synonymous	2277212	VAL	115/491	CELF2	0.2354	0.2687
10	11299738	A/-	synonymous	201641590	SER	116/491	CELF2	0	0.002083
10	11317058	A/-	synonymous	0	ALA	241/491	CELF2	0.002083	0
10	11330436	A/-	synonymous	2277213	ALA	268/491	CELF2	0.008333	0
10	11330456	A/-	missense	199984870	SER,ASN	275/491	CELF2	0	0.002083
10	11330462	A/-	missense	41291249	ASN,SER	277/491	CELF2	0	0.004167
10	11330508	A/-	synonymous	202211922	THR	292/491	CELF2	0	0.002083
10	11356093	A/-	intron-near-splice	34879129	none	NA	CELF2	0	0.002083
10	11356160	A/-	synonymous	2246449	LEU	314/491	CELF2	0.2979	0.2917
10	11363283	A/-	missense	0	ALA,THR	379/491	CELF2	0.002083	0
10	11370953	A/-	synonymous	149270354	GLN	470/491	CELF2	0	0.002083
10	11370992	A/-	synonymous	0	SER	483/491	CELF2	0	0.002083
10	122610830	A/-	5-prime-UTR	0	none	NA	WDR11	0.004167	0.00625
10	122610851	A/-	5-prime-UTR	0	none	NA	WDR11	0.002083	0
10	122618148	A/-	intron-near-splice	2241846	none	NA	WDR11	0.175	0.1896
10	122619656	A/-	missense	0	ASP,ASN	130/1225	WDR11	0	0.002083
10	122619739	A/-	synonymous	148704547	TYR	157/1225	WDR11	0.002083	0
10	122619744	A/-	missense	0	ASP,VAL	159/1225	WDR11	0.002083	0
10	122624679	A/-	synonymous	10886789	THR	278/1225	WDR11	0.3146	0.3458
10	122626152	A/-	missense	34304988	VAL,ILE	356/1225	WDR11	0.00625	0
10	122630812	A/-	synonymous	117848117	PRO	475/1225	WDR11	0	0.002083
10	122633421	A/-	synonymous	12355108	HIS	514/1225	WDR11	0.01667	0.02292
10	122637876	A/-	missense	0	TRP,LEU	523/1225	WDR11	0.002083	0
10	122645376	A/-	synonymous	7899928	ALA	633/1225	WDR11	0.3167	0.3521
10	122649482	A/-	synonymous	2289337	ALA	768/1225	WDR11	0.2375	0.2313
10	122649483	A/-	missense	61761620	MET,VAL	769/1225	WDR11	0.002083	0
10	122650279	A/-	synonymous	0	LEU	799/1225	WDR11	0.002083	0
10	122663585	A/-	synonymous	1652727	LEU	986/1225	WDR11	0.3667	0.3354
10	122663589	A/-	missense	74870997	GLU,LYS	988/1225	WDR11	0.002083	0.002083
10	122663618	A/-	synonymous	114808011	THR	997/1225	WDR11	0.002083	0
10	122664232	A/-	synonymous	0	ALA	1034/1225	WDR11	0	0.002083
10	122665459	A/-	synonymous	3740307	VAL	1121/1225	WDR11	0.125	0.1375
10	122665489	A/-	synonymous	12268298	LEU	1131/1225	WDR11	0.004167	0.002083
10	122668225	A/-	stop-lost	0	stop,CYS	1225/1225	WDR11	0.002083	0
10	134351642	A/-	synonymous	183215914	LEU	14/413	INPP5A	0.002083	0
10	134421436	A/-	missense	0	LYS,ASN	31/413	INPP5A	0.002083	0
10	134459388	A/-	missense	1133400	LYS,ARG	45/413	INPP5A	0.1833	0.2021
10	134523914	A/-	missense	201458514	VAL,MET	201/413	INPP5A	0.002083	0
10	134540388	A/-	synonymous	34902202	LEU	237/413	INPP5A	0.002083	0
10	134540400	A/-	synonymous	945943	SER	241/413	INPP5A	0.0875	0.07708
10	134563087	A/-	missense	138441487	ILE,VAL	267/413	INPP5A	0.002092	0
10	134579276	A/-	splice-acceptor	0	none	NA	INPP5A	0.002083	0
10	134591194	A/-	missense	0	ALA,THR	333/413	INPP5A	0	0.002083
10	134594361	A/-	synonymous	200446352	SER	366/413	INPP5A	0.002083	0
10	134594379	A/-	synonymous	0	THR	372/413	INPP5A	0.002083	0
10	134595599	A/-	3-prime-UTR	186630999	none	NA	INPP5A	0.02083	0.008333
11	51515403	A/-	missense	0	VAL,ALA	41/310	OR4C46	0.5	0.5
11	51515438	A/-	synonymous	142892443	LEU	53/310	OR4C46	0	0.004167
11	51515441	A/-	missense	151059393	GLY,TRP	54/310	OR4C46	0	0.004167
11	51515460	A/-	missense	11246606	SER,PHE	60/310	OR4C46	0.2146	0.1812
11	51515596	A/-	synonymous	61890420	PHE	105/310	OR4C46	0.07917	0.06667
11	51515604	A/-	missense	141105102	ALA,VAL	108/310	OR4C46	0.004167	0.00625
11	51515640	A/-	missense	74396937	HIS,ARG	120/310	OR4C46	0.1167	0.1104
11	51515656	A/-	synonymous	0	CYS	125/310	OR4C46	0	0.002083
11	51515672	A/-	missense	140334906	MET,VAL	131/310	OR4C46	0.002083	0
11	51515691	A/-	missense	0	CYS,TYR	137/310	OR4C46	0	0.002083
11	51515912	A/-	missense	77689730	LEU,PHE	211/310	OR4C46	0.1146	0.1042
11	51515982	A/-	missense	144560196	ALA,VAL	234/310	OR4C46	0	0.002083
11	51515985	A/-	missense	113759681	LEU,HIS	235/310	OR4C46	0.00625	0.004167
11	51516000	A/-	missense	11246607	SER,PHE	240/310	OR4C46	0.4062	0.4083
11	59599205	A/-	missense	144070828	VAL,ILE	380/418	GIF	0	0.002083
11	59603364	A/-	synonymous	2867802	ASN	330/418	GIF	0	0.008333
11	59604689	A/-	missense	138504371	GLY,ARG	277/418	GIF	0.002083	0
11	59608624	A/-	missense	0	ALA,SER	229/418	GIF	0	0.002083
11	59611362	A/-	synonymous	35792306	SER	82/418	GIF	0.08958	0.06667
11	59611454	A/-	missense	144916324	TYR,ASN	52/418	GIF	0	0.002083
11	59612859	A/-	missense	35211634	GLN,ARG	23/418	GIF	0.05625	0.04375
11	59612901	A/-	missense	146699265	LEU,PRO	9/418	GIF	0.002083	0
11	59612905	A/-	missense	0	LEU,PHE	8/418	GIF	0.002083	0
11	64950192	A/-	missense	376855071	THR,MET	7/715	CAPN1	0.002083	0
11	64950354	A/-	frameshift	0	none	NA	CAPN1	0	0.002083
11	64950970	A/-	synonymous	17583	ILE	121/715	CAPN1	0.1818	0.2647
11	64953450	A/-	synonymous	201854138	GLY	173/715	CAPN1	0.002083	0
11	64953809	A/-	synonymous-near-splice	185612692	ASP	253/715	CAPN1	0.002092	0
11	64954711	A/-	missense	192099450	ALA,ASP	262/715	CAPN1	0.002083	0
11	64956204	A/-	synonymous	17881532	CYS	384/715	CAPN1	0.002083	0.004167
11	64972225	A/-	missense	0	ARG,GLY	413/715	CAPN1	0.002083	0
11	64972276	A/-	missense	374792537	ARG,CYS	430/715	CAPN1	0.002083	0
11	64972286	A/-	missense	10895991	ARG,PRO	433/715	CAPN1	0.1021	0.07708
11	64974054	A/-	missense	17883283	GLY,ARG	492/715	CAPN1	0.002083	0.002083
11	64974107	A/-	synonymous	0	PHE	509/715	CAPN1	0.002083	0
11	64974282	A/-	missense	150244086	PRO,SER	533/715	CAPN1	0.004167	0.002083
11	64976831	A/-	synonymous	78742312	SER	589/715	CAPN1	0.002083	0
11	64976837	A/-	synonymous	0	ARG	591/715	CAPN1	0	0.002083
11	64976845	A/-	missense	148743672	VAL,ALA	594/715	CAPN1	0.002083	0.004167
11	64977354	A/-	missense	200876514	PHE,CYS	610/715	CAPN1	0.002083	0.004167
11	64977499	A/-	missense	0	ARG,GLN	625/715	CAPN1	0.002083	0.002083
11	64978814	A/-	3-prime-UTR	0	none	NA	CAPN1	0	0.00625
11	65658303	A/-	missense	0	ALA,THR	17/203	CCDC85B	0.002083	0
11	65658722	A/-	synonymous	75556285	GLY	156/203	CCDC85B	0.002155	0.004167
11	65658832	A/-	missense	372970481	GLN,LEU	193/203	CCDC85B	0	0.002083
11	65658943	A/-	3-prime-UTR	0	none	NA	CCDC85B	0	0.002083
11	67259539	A/-	missense	0	ARG,TRP	1233/1244	PITPNM1	0.002083	0
11	67260438	A/-	synonymous	0	GLY	1145/1244	PITPNM1	0	0.002083
11	67262936	A/-	missense	199853823	PRO,SER	818/1244	PITPNM1	0.002092	0
11	67263003	A/-	synonymous	145683120	THR	795/1244	PITPNM1	0	0.002083
11	67263644	A/-	intron-near-splice	0	none	NA	PITPNM1	0.002083	0
11	67263645	A/-	intron-near-splice	185958504	none	NA	PITPNM1	0.008333	0.0125
11	67263767	A/-	synonymous	618633	ALA	732/1244	PITPNM1	0.00625	0.00625
11	67264701	A/-	splice-donor	0	none	NA	PITPNM1	0	0.002083
11	67264913	A/-	intron-near-splice	0	none	NA	PITPNM1	0.002083	0
11	67265112	A/-	synonymous	372185175	ARG	607/1244	PITPNM1	0.002083	0.002083
11	67265492	A/-	missense	202115767	ALA,THR	560/1244	PITPNM1	0.002083	0
11	67265665	A/-	missense	150154257	ARG,HIS	538/1244	PITPNM1	0	0.002083
11	67266090	A/-	synonymous	61749182	ALA	487/1244	PITPNM1	0.01458	0.01667
11	67266453	A/-	synonymous	61731773	ALA	397/1244	PITPNM1	0	0.002083
11	67267629	A/-	missense	148032917	ASP,ASN	302/1244	PITPNM1	0.00625	0.0125
11	67269812	A/-	synonymous	0	GLN	122/1244	PITPNM1	0	0.002083
11	67270129	A/-	missense	0	PRO,THR	47/1244	PITPNM1	0.002083	0
11	67270154	A/-	synonymous	117420640	SER	38/1244	PITPNM1	0.01042	0.00625
11	83170837	A/-	3-prime-UTR	73518754	none	NA	DLG2	0	0.002083
11	83170957	A/-	synonymous	77262037	GLN	944/976	DLG2	0	0.002083
11	83170972	A/-	intron-near-splice	0	none	NA	DLG2	0	0.002083
11	83170974	A/-	intron-near-splice	370996896	none	NA	DLG2	0.0125	0.004167
11	83182703	A/-	synonymous	146333277	SER	804/976	DLG2	0.004167	0.004167
11	83344293	A/-	missense	0	GLY,ALA	634/976	DLG2	0.002083	0
11	83344363	A/-	missense	149941661	ALA,THR	611/976	DLG2	0	0.004167
11	83641521	A/-	missense	185568966	PRO,LEU	449/976	DLG2	0.002083	0.002083
11	83673931	A/-	missense	140599607	THR,ILE	446/976	DLG2	0	0.002083
11	83673938	A/-	missense	200073489	ASP,ASN	444/976	DLG2	0.002083	0
11	83673954	A/-	synonymous	55987930	HIS	438/976	DLG2	0.004167	0.00625
11	83691659	A/-	missense	373876621	VAL,MET	316/976	DLG2	0	0.002083
11	84865603	A/-	coding	0	none	NA	DLG2	0.002083	0
11	84865607	A/-	missense	368349083	THR,MET	92/976	DLG2	0	0.002083
11	84865666	A/-	synonymous	0	ASN	72/976	DLG2	0.002083	0
11	85309752	A/-	5-prime-UTR	0	none	NA	DLG2	0	0.002083
11	104815575	A/-	stop-gained	148710034	GLN,stop	347/378	CASP4	0	0.002083
11	104817822	A/-	missense	139093446	GLU,ASP	341/378	CASP4	0	0.002083
11	104817846	A/-	synonymous	0	TYR	333/378	CASP4	0.002083	0
11	104817857	A/-	missense	149870091	PHE,LEU	330/378	CASP4	0.002083	0
11	104819265	A/-	missense	0	THR,MET	307/378	CASP4	0.002083	0
11	104819327	A/-	synonymous	9507	LEU	286/378	CASP4	0.002083	0.00625
11	104820375	A/-	missense	138280041	PRO,THR	226/378	CASP4	0	0.002083
11	104820433	A/-	synonymous	56326166	VAL	206/378	CASP4	0.002083	0
11	104821658	A/-	synonymous	0	THR	180/378	CASP4	0.002083	0
11	104821746	A/-	missense	77501972	PRO,LEU	151/378	CASP4	0	0.002083
11	104822720	A/-	missense	0	MET,THR	92/378	CASP4	0.004167	0
11	124623492	A/-	3-prime-UTR	12541	none	NA	ESAM	0.2583	0.2292
11	124623769	A/-	missense	143254342	ALA,SER	316/391	ESAM	0.002083	0.002083
11	124623847	A/-	missense	137918325	ILE,VAL	290/391	ESAM	0.002083	0
11	124624150	A/-	missense	12792040	ARG,CYS	273/391	ESAM	0.09167	0.09792
11	124624555	A/-	missense	202178826	THR,ALA	238/391	ESAM	0.002083	0
11	124624616	A/-	synonymous	116076022	SER	217/391	ESAM	0.002083	0
11	124624650	A/-	missense	115462945	ARG,HIS	206/391	ESAM	0	0.002083
11	124626167	A/-	synonymous	139265422	PRO	181/391	ESAM	0.00625	0.002083
11	124626522	A/-	synonymous	146692848	GLY	122/391	ESAM	0	0.002083
11	124626544	A/-	missense	139159038	GLY,VAL	115/391	ESAM	0	0.002083
11	124626602	A/-	missense	140721881	PRO,THR	96/391	ESAM	0	0.00625
11	124626644	A/-	intron-near-splice	377436476	none	NA	ESAM	0.002083	0.002083
11	124628401	A/-	synonymous	116606979	LEU	31/391	ESAM	0.004167	0.004167
11	124631994	A/-	synonymous	0	GLY	19/391	ESAM	0.002083	0
11	124632014	A/-	synonymous	142533020	LEU	13/391	ESAM	0.002083	0.002083
12	6679743	A/-	3-prime-UTR	2267968	none	NA	CHD4	0.01458	0.004167
12	6687020	A/-	synonymous	71584868	PRO	1764/1913	CHD4	0.00625	0.01458
12	6687206	A/-	synonymous	34509399	ALA	1739/1913	CHD4	0	0.002083
12	6687241	A/-	missense	0	ILE,VAL	1728/1913	CHD4	0.002083	0
12	6687656	A/-	missense	0	PRO,THR	1680/1913	CHD4	0.002083	0
12	6690909	A/-	synonymous	34863790	LYS	1529/1913	CHD4	0.01458	0.01667
12	6691452	A/-	intron-near-splice	7316626	none	NA	CHD4	0.1583	0.1521
12	6692089	A/-	synonymous	115174844	PRO	1387/1913	CHD4	0.002083	0
12	6696996	A/-	synonymous	149936307	THR	1195/1913	CHD4	0	0.004167
12	6697121	A/-	intron-near-splice	147135592	none	NA	CHD4	0.002083	0
12	6700633	A/-	synonymous-near-splice	369165349	ASN	1113/1913	CHD4	0.002083	0
12	6701085	A/-	synonymous	143645855	ALA	1029/1913	CHD4	0.004167	0
12	6702263	A/-	missense	0	GLN,HIS	882/1913	CHD4	0	0.002083
12	6702703	A/-	missense	0	ALA,VAL	798/1913	CHD4	0.002083	0
12	6703700	A/-	synonymous	141301378	ASP	746/1913	CHD4	0.002083	0.004167
12	6705204	A/-	synonymous	116849726	TYR	664/1913	CHD4	0	0.002083
12	6707104	A/-	synonymous	61753200	GLY	616/1913	CHD4	0.02083	0.01458
12	6707273	A/-	intron-near-splice	0	none	NA	CHD4	0.002083	0
12	6707503	A/-	missense	0	ASP,ALA	524/1913	CHD4	0.002083	0
12	6707513	A/-	missense	0	ARG,TRP	521/1913	CHD4	0	0.002083
12	6707526	A/-	synonymous	11539543	PRO	516/1913	CHD4	0.1521	0.15
12	6709059	A/-	synonymous	11539542	VAL	454/1913	CHD4	0.15	0.1479
12	6711123	A/-	intron-near-splice	61753201	none	NA	CHD4	0.01667	0.0125
12	6711144	A/-	coding	201625860	none	NA	CHD4	0.002083	0
12	6711147	A/-	missense	1639122	GLU,ASP	139/1913	CHD4	0.4	0.4146
12	6711668	A/-	intron-near-splice	201854884	none	NA	CHD4	0	0.002083
12	13715603	A/-	3-prime-UTR	0	none	NA	GRIN2B	0.002083	0
12	13715694	A/-	3-prime-UTR	0	none	NA	GRIN2B	0	0.002083
12	13715772	A/-	missense	200127692	GLY,ALA	1467/1485	GRIN2B	0	0.002083
12	13715817	A/-	missense	0	SER,PHE	1452/1485	GRIN2B	0.002083	0.002083
12	13715954	A/-	synonymous	1805246	PHE	1406/1485	GRIN2B	0.03333	0.02708
12	13715975	A/-	synonymous	1805247	HIS	1399/1485	GRIN2B	0.1021	0.1042
12	13716014	A/-	synonymous	200783471	PRO	1386/1485	GRIN2B	0.002083	0
12	13716060	A/-	missense	0	TYR,CYS	1371/1485	GRIN2B	0.002083	0
12	13716365	A/-	synonymous	78765966	PRO	1269/1485	GRIN2B	0.002083	0.002083
12	13716607	A/-	missense	0	VAL,LEU	1189/1485	GRIN2B	0.002083	0
12	13716674	A/-	synonymous	45600931	SER	1166/1485	GRIN2B	0.0125	0.004167
12	13716828	A/-	missense	199514711	ARG,LEU	1115/1485	GRIN2B	0	0.002083
12	13716857	A/-	synonymous	0	ILE	1105/1485	GRIN2B	0.002083	0
12	13717481	A/-	synonymous	35125534	ASN	897/1485	GRIN2B	0.004167	0.002083
12	13717508	A/-	synonymous	1806201	THR	888/1485	GRIN2B	0.2687	0.2875
12	13720043	A/-	synonymous	3026160	CYS	838/1485	GRIN2B	0.1208	0.1354
12	13720053	A/-	missense	0	THR,ASN	835/1485	GRIN2B	0.002083	0
12	13761696	A/-	synonymous	147373250	SER	617/1485	GRIN2B	0.004167	0
12	13761733	A/-	missense	0	ALA,ASP	605/1485	GRIN2B	0.07708	0.05625
12	13761741	A/-	synonymous	1805522	ILE	602/1485	GRIN2B	0.04167	0.04583
12	13764774	A/-	synonymous	1805482	SER	555/1485	GRIN2B	0.3146	0.3187
12	13768586	A/-	synonymous	35025065	ASP	447/1485	GRIN2B	0.0125	0.01458
12	13769415	A/-	synonymous	0	VAL	434/1485	GRIN2B	0	0.002083
12	13906391	A/-	synonymous	1124894	PRO	290/1485	GRIN2B	0	0.002083
12	13906449	A/-	missense	138098032	ALA,VAL	271/1485	GRIN2B	0.004167	0
12	13906757	A/-	synonymous	36031537	ILE	168/1485	GRIN2B	0.002083	0.002083
12	14018777	A/-	synonymous	7301328	PRO	122/1485	GRIN2B	0.4083	0.3646
12	14018915	A/-	synonymous	77299791	THR	76/1485	GRIN2B	0.002083	0
12	14019068	A/-	missense	0	ARG,SER	25/1485	GRIN2B	0	0.002083
12	14019091	A/-	missense	201094029	VAL,ILE	18/1485	GRIN2B	0.002083	0
12	14019128	A/-	synonymous	34315573	ALA	5/1485	GRIN2B	0.04375	0.04375
12	14019157	A/-	5-prime-UTR	12818068	none	NA	GRIN2B	0.07083	0.1146
12	57522668	A/-	5-prime-UTR	0	none	NA	LRP1	0.002083	0
12	57522754	A/-	missense	0	THR,PRO	4545-03-01	LRP1	0.3287	0.4064
12	57535266	A/-	synonymous	1799986	ASP	100/4545	LRP1	0.1667	0.15
12	57538812	A/-	missense	201406588	GLY,ASP	169/4545	LRP1	0.002083	0
12	57539082	A/-	missense	1800127	ALA,VAL	217/4545	LRP1	0.02292	0.02708
12	57539164	A/-	missense	0	TRP,CYS	244/4545	LRP1	0.002083	0
12	57548107	A/-	synonymous	139469031	LEU	320/4545	LRP1	0.002083	0
12	57548364	A/-	synonymous	34574998	PRO	369/4545	LRP1	0.004167	0.002083
12	57548393	A/-	missense	0	ARG,HIS	379/4545	LRP1	0.002083	0
12	57548466	A/-	synonymous	1800137	THR	403/4545	LRP1	0.02292	0.02083
12	57549870	A/-	intron-near-splice	202223953	none	NA	LRP1	0.002083	0.002083
12	57550696	A/-	synonymous	0	SER	518/4545	LRP1	0.002083	0
12	57553669	A/-	synonymous	200948387	ASP	620/4545	LRP1	0	0.002083
12	57556198	A/-	synonymous	145618022	ARG	767/4545	LRP1	0.004167	0.008333
12	57560825	A/-	synonymous	78054559	SER	970/4545	LRP1	0.002083	0.002083
12	57563014	A/-	synonymous	0	PRO	1029/4545	LRP1	0	0.002083
12	57567603	A/-	synonymous	34425043	ASN	1129/4545	LRP1	0	0.002083
12	57567762	A/-	synonymous-near-splice	1800194	CYS	1182/4545	LRP1	0.3042	0.2875
12	57569263	A/-	missense	0	GLY,SER	1190/4545	LRP1	0.002083	0
12	57569283	A/-	synonymous	146906834	CYS	1196/4545	LRP1	0.002083	0.002083
12	57569339	A/-	missense	35890409	GLY,GLU	1215/4545	LRP1	0.002083	0.0125
12	57569478	A/-	synonymous	12814239	CYS	1261/4545	LRP1	0.06875	0.06042
12	57569865	A/-	missense	0	ARG,CYS	1323/4545	LRP1	0	0.002083
12	57571249	A/-	synonymous	2228187	ARG	1412/4545	LRP1	0.0125	0.01042
12	57572677	A/-	synonymous	0	PRO	1537/4545	LRP1	0	0.002083
12	57572790	A/-	missense	0	ASN,THR	1575/4545	LRP1	0	0.002083
12	57573272	A/-	synonymous	141892093	ASP	1633/4545	LRP1	0.002083	0.004167
12	57573330	A/-	missense	199662511	VAL,ILE	1653/4545	LRP1	0.002083	0
12	57573684	A/-	missense	0	ALA,SER	1696/4545	LRP1	0.002083	0
12	57573692	A/-	synonymous	369932917	VAL	1698/4545	LRP1	0	0.002083
12	57573728	A/-	synonymous	34794899	HIS	1710/4545	LRP1	0	0.002083
12	57574141	A/-	synonymous	0	LYS	1755/4545	LRP1	0	0.002083
12	57577253	A/-	synonymous	0	VAL	1918/4545	LRP1	0.002083	0
12	57577637	A/-	synonymous	138993371	ASP	1958/4545	LRP1	0.008333	0.004167
12	57577872	A/-	synonymous	34398639	ASN	1978/4545	LRP1	0.01667	0.00625
12	57577915	A/-	missense	141826184	ARG,TRP	1993/4545	LRP1	0.004167	0.002083
12	57578243	A/-	intron-near-splice	141577672	none	NA	LRP1	0.002083	0
12	57578673	A/-	missense	34577247	ASP,ASN	2080/4545	LRP1	0.01875	0.01667
12	57578939	A/-	synonymous	0	ILE	2138/4545	LRP1	0.002083	0
12	57579420	A/-	synonymous	1800138	ASP	2190/4545	LRP1	0.0125	0.0125
12	57579450	A/-	stop-gained	0	TYR,stop	2200/4545	LRP1	0.002083	0
12	57579581	A/-	missense	369821399	ARG,GLN	2244/4545	LRP1	0	0.002083
12	57579675	A/-	synonymous	375943747	ARG	2275/4545	LRP1	0.002083	0
12	57581155	A/-	missense	374795916	ARG,HIS	2316/4545	LRP1	0	0.002083
12	57581228	A/-	synonymous	0	ASP	2340/4545	LRP1	0.002083	0
12	57584642	A/-	synonymous	111471605	ALA	2362/4545	LRP1	0.002083	0
12	57584648	A/-	synonymous	35484999	SER	2364/4545	LRP1	0	0.002083
12	57584741	A/-	synonymous	376152619	ASP	2395/4545	LRP1	0	0.002083
12	57584744	A/-	synonymous	12310686	ALA	2396/4545	LRP1	0	0.002083
12	57585144	A/-	synonymous	1800139	ALA	2426/4545	LRP1	0.3146	0.2875
12	57587039	A/-	missense	113379328	GLY,SER	2546/4545	LRP1	0.01042	0.008333
12	57587065	A/-	synonymous	75943467	SER	2554/4545	LRP1	0.002083	0
12	57587437	A/-	synonymous	34456957	CYS	2591/4545	LRP1	0.002092	0.004167
12	57587715	A/-	missense	150340911	ARG,GLN	2613/4545	LRP1	0.008333	0.002083
12	57588130	A/-	intron-near-splice	199538567	none	NA	LRP1	0.002083	0
12	57588198	A/-	synonymous	138980324	CYS	2660/4545	LRP1	0.006276	0.004167
12	57588203	A/-	missense	146710883	ARG,GLN	2662/4545	LRP1	0	0.002083
12	57588275	A/-	missense	148104493	ARG,HIS	2686/4545	LRP1	0.002083	0.002083
12	57588433	A/-	synonymous	1800141	THR	2714/4545	LRP1	0.05	0.02708
12	57588822	A/-	missense	0	LYS,MET	2749/4545	LRP1	0.002083	0
12	57588838	A/-	synonymous	35967775	ASP	2754/4545	LRP1	0.008333	0
12	57589067	A/-	synonymous	1800142	CYS	2774/4545	LRP1	0	0.00625
12	57589117	A/-	missense	146670367	ARG,HIS	2791/4545	LRP1	0.002092	0
12	57589659	A/-	synonymous	1800154	CYS	2858/4545	LRP1	0.3146	0.2854
12	57589865	A/-	intron-near-splice	1800189	none	NA	LRP1	0.3167	0.2875
12	57590758	A/-	intron-near-splice	1800191	none	NA	LRP1	0.3146	0.2854
12	57590760	A/-	intron-near-splice	199813820	none	NA	LRP1	0	0.002083
12	57590797	A/-	synonymous	1800156	ASP	2975/4545	LRP1	0.3138	0.2854
12	57590915	A/-	missense	145303173	GLY,SER	3015/4545	LRP1	0.008333	0
12	57591424	A/-	missense	2229279	HIS,TYR	3087/4545	LRP1	0.002083	0
12	57592067	A/-	synonymous	143423493	THR	3137/4545	LRP1	0.00625	0.00625
12	57592405	A/-	missense	0	GLU,GLN	3210/4545	LRP1	0.002083	0
12	57593014	A/-	synonymous	147394766	PRO	3232/4545	LRP1	0	0.002083
12	57593059	A/-	synonymous	199927852	THR	3247/4545	LRP1	0	0.002083
12	57593101	A/-	synonymous	1140648	THR	3261/4545	LRP1	0.3208	0.2958
12	57594219	A/-	intron-near-splice	0	none	NA	LRP1	0	0.002083
12	57594318	A/-	missense-near-splice	138361133	PRO,SER	3370/4545	LRP1	0	0.002083
12	57594552	A/-	synonymous	139916336	CYS	3393/4545	LRP1	0.01042	0.002083
12	57598474	A/-	synonymous	0	ILE	3712/4545	LRP1	0.002083	0
12	57599466	A/-	intron-near-splice	141991304	none	NA	LRP1	0.002083	0.004167
12	57600508	A/-	missense	0	GLY,ASP	3948/4545	LRP1	0.002083	0
12	57601891	A/-	missense	142650905	SER,LEU	3977/4545	LRP1	0	0.002083
12	57603945	A/-	synonymous	41292001	PRO	4191/4545	LRP1	0.004167	0
12	57604105	A/-	missense	367671745	THR,ASN	4199/4545	LRP1	0.002083	0
12	57604218	A/-	missense	0	TRP,ARG	4237/4545	LRP1	0.002083	0
12	57604564	A/-	missense	0	ALA,VAL	4273/4545	LRP1	0	0.002083
12	57605713	A/-	missense	140219533	ILE,THR	4421/4545	LRP1	0	0.002083
12	57606017	A/-	synonymous	34223830	ASP	4489/4545	LRP1	0.004167	0
12	57606519	A/-	3-prime-UTR	0	none	NA	LRP1	0	0.002083
12	112915678	A/-	synonymous	0	LYS	317/594	PTPN11	0.002083	0
12	112915723	A/-	synonymous	0	GLY	332/594	PTPN11	0	0.002083
12	112940006	A/-	missense	148176616	THR,MET	553/594	PTPN11	0	0.004167
12	121867795	A/-	3-prime-UTR	0	none	NA	KDM2B	0	0.002083
12	121867829	A/-	3-prime-UTR	1138515	none	NA	KDM2B	0.08333	0.09375
12	121867936	A/-	missense	0	ARG,CYS	1261/1266	KDM2B	0.002083	0
12	121877739	A/-	synonymous	35674891	HIS	1181/1266	KDM2B	0	0.002083
12	121877790	A/-	missense	0	ILE,MET	1164/1266	KDM2B	0.002083	0
12	121878659	A/-	synonymous	1064951	GLN	1121/1266	KDM2B	0.3979	0.4062
12	121878707	A/-	synonymous	34606562	LEU	1105/1266	KDM2B	0.004167	0.004167
12	121879998	A/-	synonymous	202031832	LEU	1013/1266	KDM2B	0.002083	0
12	121880288	A/-	missense	0	ARG,TRP	917/1266	KDM2B	0	0.002083
12	121880520	A/-	synonymous	3751131	ASP	839/1266	KDM2B	0.4021	0.4062
12	121880597	A/-	missense	0	ASN,ASP	814/1266	KDM2B	0.002083	0
12	121881848	A/-	synonymous	10849885	TYR	775/1266	KDM2B	0.3917	0.3833
12	121881947	A/-	synonymous	0	ALA	742/1266	KDM2B	0	0.002083
12	121882270	A/-	missense	0	ALA,THR	694/1266	KDM2B	0.002083	0
12	121882313	A/-	synonymous	34911648	ASN	679/1266	KDM2B	0	0.002083
12	121882318	A/-	missense	0	VAL,ILE	678/1266	KDM2B	0	0.002083
12	121882344	A/-	intron-near-splice	0	none	NA	KDM2B	0	0.002083
12	121883201	A/-	synonymous	144767213	ALA	629/1266	KDM2B	0.004167	0
12	121947403	A/-	synonymous	200296333	ILE	507/1266	KDM2B	0.002083	0
12	121947759	A/-	missense	0	GLN,GLU	389/1266	KDM2B	0.002083	0
12	121972450	A/-	synonymous	201891289	ILE	212/1266	KDM2B	0.002083	0
12	121987357	A/-	intron-near-splice	376414870	none	NA	KDM2B	0.002083	0
12	122016856	A/-	intron-near-splice	0	none	NA	KDM2B	0.002083	0
12	122018695	A/-	missense	200967729	THR,ILE	41/1337	KDM2B	0	0.002083
12	122018732	A/-	frameshift	0	none	NA	KDM2B	0.002083	0.004167
12	122018761	A/-	missense	191586330	HIS,ARG	19/1337	KDM2B	0.01042	0.008333
12	123780585	A/-	missense	145112542	PRO,LEU	1351/1394	SBNO1	0	0.002083
12	123794093	A/-	synonymous	147709194	ASP	1160/1394	SBNO1	0	0.002083
12	123798209	A/-	missense	61760910	MET,VAL	1060/1394	SBNO1	0.004167	0.004167
12	123799938	A/-	synonymous	61751327	ARG	1034/1394	SBNO1	0.07292	0.02083
12	123799974	A/-	synonymous	6488868	GLY	1022/1394	SBNO1	0.3208	0.3042
12	123805261	A/-	missense	61760909	PRO,SER	826/1394	SBNO1	0.01042	0.01667
12	123806084	A/-	missense	114314586	ASN,SER	774/1394	SBNO1	0.002083	0
12	123806219	A/-	missense	1060105	SER,ASN	729/1394	SBNO1	0.2771	0.2208
12	123808302	A/-	missense	150481265	ASP,ASN	684/1394	SBNO1	0.002083	0.002083
12	123810108	A/-	synonymous	0	ARG	638/1394	SBNO1	0.002083	0
12	123810753	A/-	synonymous	0	ALA	607/1394	SBNO1	0.002083	0
12	123810873	A/-	synonymous	61388686	ILE	567/1394	SBNO1	0.4	0.3458
12	123818738	A/-	synonymous	145199462	PRO	257/1394	SBNO1	0	0.004167
12	123818747	A/-	synonymous	137938431	LEU	254/1394	SBNO1	0	0.002083
12	123825559	A/-	synonymous	12322888	LYS	209/1394	SBNO1	0.2854	0.2313
12	123825569	A/-	missense	199607415	ASN,SER	206/1394	SBNO1	0.002083	0
12	123825640	A/-	intron-near-splice	118119987	none	NA	SBNO1	0.002083	0.004167
12	123832605	A/-	missense	150846044	VAL,ILE	70/1394	SBNO1	0.002083	0
12	123832642	A/-	synonymous	139371153	THR	57/1394	SBNO1	0	0.002083
12	123834870	A/-	missense	114977121	PRO,LEU	40/1394	SBNO1	0.002083	0
13	74269463	A/-	3-prime-UTR	76605150	none	NA	KLF12	0.01667	0.02708
13	74269486	A/-	3-prime-UTR	0	none	NA	KLF12	0.002083	0
13	74269539	A/-	3-prime-UTR	117431965	none	NA	KLF12	0.002083	0
13	74269602	A/-	3-prime-UTR	200192991	none	NA	KLF12	0.002083	0
13	74339104	A/-	synonymous	3764134	GLY	280/403	KLF12	0.4417	0.4125
13	74420073	A/-	synonymous	150481048	PRO	187/403	KLF12	0.002083	0
13	74420106	A/-	missense	0	GLN,HIS	176/403	KLF12	0	0.002083
13	74420118	A/-	synonymous	77377545	PRO	172/403	KLF12	0	0.004167
13	74420278	A/-	missense	0	SER,PHE	119/403	KLF12	0	0.002083
13	74420436	A/-	synonymous	0	PRO	66/403	KLF12	0	0.002083
13	74518210	A/-	intron-near-splice	9573330	none	NA	KLF12	0.3771	0.3854
14	25042909	A/-	synonymous	61737118	PHE	234/256	CTSG	0.002083	0.004167
14	25042955	A/-	missense	138110777	LYS,ARG	219/256	CTSG	0	0.002083
14	25042978	A/-	synonymous	199877520	ALA	211/256	CTSG	0.002083	0
14	25043671	A/-	missense	45567233	ASN,SER	125/256	CTSG	0.08125	0.06875
14	25044567	A/-	missense	201990007	ALA,VAL	36/256	CTSG	0	0.002083
14	25044616	A/-	missense	199634129	GLU,LYS	20/256	CTSG	0.002083	0
14	74083846	A/-	5-prime-UTR	12891009	none	NA	ACOT6	0.3937	0.4313
14	74083900	A/-	intron-near-splice	183570533	none	NA	ACOT6	0	0.002083
14	74083901	A/-	intron-near-splice	17128948	none	NA	ACOT6	0.07292	0.07917
14	74085950	A/-	missense	0	SER,GLY	11/208	ACOT6	0.002083	0
14	74086074	A/-	missense	61738565	HIS,ARG	52/208	ACOT6	0.004167	0.002083
14	74086415	A/-	missense	17782052	GLU,LYS	166/208	ACOT6	0.1	0.0625
14	103802163	A/-	5-prime-UTR	1141999	none	NA	EIF5	0.004167	0.01042
14	103803530	A/-	synonymous	149054732	HIS	135/432	EIF5	0	0.002083
14	103804756	A/-	coding	35559775	none	NA	EIF5	0.0125	0.02292
14	103805501	A/-	intron-near-splice	115589341	none	NA	EIF5	0.002083	0
14	103805586	A/-	synonymous	0	ALA	274/432	EIF5	0.002083	0
14	103805970	A/-	intron-near-splice	72708831	none	NA	EIF5	0	0.002083
14	103806071	A/-	synonymous	0	PRO	334/432	EIF5	0.002083	0
14	103806850	A/-	synonymous	1804617	GLU	386/432	EIF5	0.01042	0.002083
14	103807328	A/-	missense	0	PRO,LEU	412/432	EIF5	0	0.002083
14	103807391	A/-	3-prime-UTR	143833568	none	NA	EIF5	0.002083	0
14	103807415	A/-	3-prime-UTR	369235404	none	NA	EIF5	0.004167	0
14	103807442	A/-	3-prime-UTR	1137372	none	NA	EIF5	0.02708	0.03333
15	29346242	A/-	missense	117098828	ARG,GLN	52/738	APBA2	0.0125	0.004167
15	29346251	A/-	missense	142678624	SER,ASN	55/738	APBA2	0.008333	0.004167
15	29346468	A/-	synonymous	137995892	HIS	127/738	APBA2	0.01875	0.01042
15	29346518	A/-	missense	144066720	SER,LEU	144/738	APBA2	0	0.002083
15	29346705	A/-	synonymous	111870710	GLY	206/738	APBA2	0.002083	0
15	29346718	A/-	missense	149847107	ARG,CYS	211/738	APBA2	0	0.002083
15	29346719	A/-	missense	145833994	ARG,HIS	211/738	APBA2	0.002083	0
15	29347019	A/-	missense	8040932	LEU,PRO	311/738	APBA2	0.2229	0.1917
15	29367148	A/-	missense	138616031	ARG,GLY	326/738	APBA2	0	0.004167
15	29367201	A/-	synonymous	0	PRO	343/738	APBA2	0	0.004167
15	29368269	A/-	synonymous	149285403	VAL	348/738	APBA2	0.008333	0.002083
15	29393886	A/-	missense	150891491	MET,VAL	463/738	APBA2	0.002083	0.002083
15	29397593	A/-	synonymous	35322773	ILE	500/738	APBA2	0.004167	0.004167
15	29398816	A/-	missense	370580206	LEU,VAL	559/738	APBA2	0.002083	0
15	29398914	A/-	synonymous	8032178	GLY	591/738	APBA2	0.002083	0.004167
15	29398920	A/-	synonymous	140055297	PRO	593/738	APBA2	0.004167	0.004167
15	29398932	A/-	synonymous	376883824	SER	597/738	APBA2	0	0.004167
15	29398999	A/-	missense	142893923	ALA,THR	620/738	APBA2	0	0.002083
15	29409260	A/-	intron-near-splice	369581518	none	NA	APBA2	0	0.002083
15	39874092	A/-	synonymous	35248254	LEU	12/1171	THBS1	0	0.002083
15	39874396	A/-	missense	41515347	SER,ALA	24/1171	THBS1	0.00625	0.002083
15	39874742	A/-	missense	0	HIS,ARG	139/1171	THBS1	0	0.002083
15	39874908	A/-	synonymous	75597604	ILE	194/1171	THBS1	0.002083	0
15	39875865	A/-	synonymous	112782285	ASP	225/1171	THBS1	0.002083	0
15	39876332	A/-	missense	144786467	GLU,LYS	283/1171	THBS1	0	0.002083
15	39876364	A/-	synonymous	138472842	THR	293/1171	THBS1	0	0.002083
15	39879557	A/-	missense	0	SER,PHE	377/1171	THBS1	0.002083	0
15	39879717	A/-	synonymous	2229364	LYS	430/1171	THBS1	0.125	0.1542
15	39880277	A/-	synonymous	35275624	PRO	443/1171	THBS1	0.09583	0.1187
15	39880358	A/-	synonymous	2228261	ASN	470/1171	THBS1	0.1313	0.1542
15	39880393	A/-	missense	374536647	LYS,THR	482/1171	THBS1	0.002083	0
15	39880818	A/-	synonymous	41338344	ASN	521/1171	THBS1	0.04583	0.05833
15	39880822	A/-	missense	2292305	THR,ALA	523/1171	THBS1	0.1354	0.1542
15	39881192	A/-	missense	0	VAL,MET	560/1171	THBS1	0	0.002083
15	39881561	A/-	intron-near-splice	376121997	none	NA	THBS1	0	0.002083
15	39882090	A/-	missense	0	ASP,ASN	671/1171	THBS1	0.002083	0
15	39882178	A/-	missense	2228262	ASN,SER	700/1171	THBS1	0.1	0.125
15	39883822	A/-	missense	0	GLN,LYS	844/1171	THBS1	0	0.002083
15	39885869	A/-	missense-near-splice	145831955	GLN,HIS	1089/1171	THBS1	0	0.002083
15	39886564	A/-	missense	0	TYR,CYS	1143/1171	THBS1,FSIP1	0	0.002083
15	39887649	A/-	3-prime-UTR	1051442	none	NA	THBS1,FSIP1	0.175	0.1938
15	39887689	A/-	3-prime-UTR	0	none	NA	THBS1,FSIP1	0	0.002083
15	39887848	A/-	3-prime-UTR	3743125	none	NA	THBS1,FSIP1	0.1208	0.1542
15	66679601	A/-	5-prime-UTR	112542693	none	NA	MAP2K1	0.3208	0.2396
15	66679649	A/-	5-prime-UTR	142027715	none	NA	MAP2K1	0.0625	0.1021
15	66679684	A/-	5-prime-UTR	77796976	none	NA	MAP2K1	0.008333	0.00625
15	66729107	A/-	synonymous	144166521	PRO	105/394	MAP2K1	0	0.002083
15	66777345	A/-	synonymous	17586159	GLY	237/394	MAP2K1	0.02292	0.01458
15	66782048	A/-	intron-near-splice	41306345	none	NA	MAP2K1	0.07917	0.08958
15	66782108	A/-	intron-near-splice	0	none	NA	MAP2K1	0.002083	0.004167
15	66783095	A/-	3-prime-UTR	0	none	NA	MAP2K1,SNAPC5	0.5	0.5
15	74287039	A/-	5-prime-UTR	0	none	NA	PML	0.002083	0
15	74287236	A/-	missense	201524800	THR,ILE	28/634	PML	0.002083	0
15	74287244	A/-	missense	0	GLU,LYS	31/634	PML	0.002083	0
15	74290412	A/-	missense	0	CYS,SER	66/634	PML	0.002083	0
15	74290665	A/-	missense	0	LYS,ASN	150/634	PML	0	0.002083
15	74315217	A/-	synonymous	0	LEU	217/634	PML	0	0.002083
15	74315358	A/-	synonymous	17849259	ALA	264/634	PML	0.004167	0.004167
15	74315485	A/-	missense	140050477	ARG,CYS	307/634	PML	0	0.002083
15	74315524	A/-	missense	0	ASP,TYR	320/634	PML	0.004167	0
15	74315565	A/-	synonymous	138129034	VAL	333/634	PML	0	0.002083
15	74317263	A/-	missense	145863996	ASP,HIS	417/634	PML	0.002083	0
15	74325747	A/-	missense	146326362	GLY,GLU	550/634	PML	0.002083	0
15	74326847	A/-	synonymous	147120400	SER	562/634	PML	0	0.002083
15	74336633	A/-	missense	5742915	PHE,LEU	645/883	PML	0.4292	0.4062
15	74336656	A/-	synonymous	61751122	ALA	652/883	PML	0.01458	0.025
15	74336725	A/-	synonymous	61751123	ALA	675/883	PML	0.01667	0.01667
15	74336736	A/-	missense	0	LEU,PRO	679/883	PML	0	0.002083
15	74337422	A/-	3-prime-UTR	0	none	NA	PML	0.002083	0
15	75668159	A/-	synonymous	372034400	GLU	1146/1274	SIN3A	0.002083	0.004167
15	75668209	A/-	synonymous	138854954	LEU	1130/1274	SIN3A	0	0.002083
15	75684852	A/-	missense	142699114	PRO,ARG	861/1274	SIN3A	0.002083	0
15	75687014	A/-	intron-near-splice	142160246	none	NA	SIN3A	0.002083	0
15	75688688	A/-	synonymous	61751126	ALA	668/1274	SIN3A	0.03125	0.03125
15	75688737	A/-	missense	0	ARG,HIS	652/1274	SIN3A	0	0.002083
15	75694288	A/-	synonymous	201820297	ALA	477/1274	SIN3A	0.002083	0
15	75702174	A/-	intron-near-splice	0	none	NA	SIN3A	0.002083	0.002083
15	75704005	A/-	missense	61761938	PRO,LEU	279/1274	SIN3A	0	0.002083
15	75722709	A/-	missense	0	ARG,GLN	3/1274	SIN3A	0.002083	0
16	10721427	A/-	3-prime-UTR	368826321	none	NA	TEKT5	0.002083	0
16	10721581	A/-	synonymous	0	THR	439/486	TEKT5	0	0.002083
16	10721594	A/-	missense	149799724	GLU,GLY	435/486	TEKT5	0.002083	0
16	10721654	A/-	missense	144718699	LEU,PRO	415/486	TEKT5	0.004167	0
16	10729751	A/-	missense	140448268	GLU,GLN	371/486	TEKT5	0	0.002083
16	10769958	A/-	missense	2719710	GLN,ARG	315/486	TEKT5	0.3604	0.4104
16	10775855	A/-	synonymous	12918646	ASP	286/486	TEKT5	0.1646	0.2313
16	10775857	A/-	missense	35557541	ASP,HIS	286/486	TEKT5	0.01875	0.03958
16	10775873	A/-	synonymous	139254890	HIS	280/486	TEKT5	0.002083	0
16	10775980	A/-	missense	147720864	ALA,SER	245/486	TEKT5	0.004167	0.008333
16	10783113	A/-	missense	17684500	MET,THR	239/486	TEKT5	0.004167	0.00625
16	10783866	A/-	missense	0	LEU,ARG	194/486	TEKT5	0.002083	0
16	10788200	A/-	missense	148185751	GLU,ASP	177/486	TEKT5	0.002083	0.01042
16	10788294	A/-	missense	182259799	SER,LEU	146/486	TEKT5	0.00625	0.004167
16	10788406	A/-	synonymous	9922129	ARG	109/486	TEKT5	0.1854	0.2583
16	10788449	A/-	stop-gained	0	TRP,stop	94/486	TEKT5	0.002083	0
16	10788556	A/-	missense	16957557	ALA,THR	59/486	TEKT5	0.01875	0.02083
16	10788597	A/-	missense	200168785	ARG,HIS	45/486	TEKT5	0.004167	0
16	10788624	A/-	missense	145995713	TYR,CYS	36/486	TEKT5	0.00625	0.004167
16	10788651	A/-	missense	0	VAL,ALA	27/486	TEKT5	0.004167	0
16	10788652	A/-	missense	61731533	VAL,ILE	27/486	TEKT5	0.004167	0.00625
16	10788700	A/-	missense	117824981	SER,GLY	11/486	TEKT5	0.008333	0.00625
16	10788726	A/-	missense	148973444	GLU,GLY	2/486	TEKT5	0.002083	0
16	46694377	A/-	3-prime-UTR	183923278	none	NA	VPS35	0	0.002083
16	46695696	A/-	synonymous	145033509	LEU	715/797	VPS35	0.002083	0
16	46696284	A/-	synonymous	168745	HIS	646/797	VPS35	0.004167	0
16	46706268	A/-	missense	0	GLU,ALA	426/797	VPS35	0.002083	0
16	46708239	A/-	missense	0	LEU,PHE	383/797	VPS35	0	0.002083
16	46708260	A/-	missense	0	THR,ALA	376/797	VPS35	0.5	0.5
16	46708272	A/-	missense	0	VAL,ILE	372/797	VPS35	0.002083	0
16	46708281	A/-	missense	0	VAL,ILE	369/797	VPS35	0.5	0.5
16	46708313	A/-	missense	0	ALA,ASP	358/797	VPS35	0.5	0.5
16	46708323	A/-	missense	0	ILE,VAL	355/797	VPS35	0.5	0.5
16	46708324	A/-	synonymous	0	LEU	354/797	VPS35	0.5	0.5
16	46708344	A/-	missense	140265194	VAL,LEU	348/797	VPS35	0.5	0.5
16	46708470	A/-	intron-near-splice	0	none	NA	VPS35	0	0.002083
16	46708472	A/-	intron-near-splice	0	none	NA	VPS35	0	0.002083
16	46712865	A/-	missense	0	ARG,HIS	237/797	VPS35	0.5	0.5
16	46712870	A/-	synonymous	0	VAL	235/797	VPS35	0.5	0.5
16	46712998	A/-	missense	0	LEU,PHE	193/797	VPS35	0.5	0.5
16	46717424	A/-	missense	0	CYS,PHE	33/797	VPS35	0.5	0.5
16	46723079	A/-	5-prime-UTR	3743928	none	NA	VPS35	0.004167	0
16	46723080	A/-	5-prime-UTR	189775907	none	NA	VPS35	0.002083	0
16	46723118	A/-	5-prime-UTR	0	none	NA	VPS35	0	0.002083
16	50321917	A/-	5-prime-UTR	0	none	NA	ADCY7	0	0.004167
16	50326704	A/-	missense	0	ARG,CYS	219/1081	ADCY7	0.002083	0
16	50327419	A/-	intron-near-splice	0	none	NA	ADCY7	0.002083	0
16	50334647	A/-	synonymous	146454678	GLY	366/1081	ADCY7	0	0.002083
16	50335074	A/-	missense	78534766	ASP,GLU	439/1081	ADCY7	0.006303	0.01042
16	50335083	A/-	synonymous	143497639	LEU	442/1081	ADCY7	0.002101	0
16	50335132	A/-	intron-near-splice	0	none	NA	ADCY7	0.002101	0.002083
16	50338322	A/-	missense	78286739	ALA,THR	474/1081	ADCY7	0	0.002083
16	50338341	A/-	missense	61731915	ALA,VAL	480/1081	ADCY7	0.004202	0.0125
16	50338410	A/-	missense	150835400	ARG,HIS	503/1081	ADCY7	0.002083	0
16	50339483	A/-	synonymous	11861332	GLY	555/1081	ADCY7	0.002083	0
16	50339756	A/-	missense	77603243	ARG,HIS	583/1081	ADCY7	0	0.002083
16	50341036	A/-	missense	145933417	VAL,ILE	610/1081	ADCY7	0	0.004167
16	50342322	A/-	synonymous-near-splice	0	SER	645/1081	ADCY7	0.002083	0
16	50342658	A/-	synonymous	17289102	ALA	672/1081	ADCY7	0.2687	0.2521
16	50343459	A/-	missense-near-splice	117274550	PRO,SER	688/1081	ADCY7	0	0.004167
16	50343549	A/-	missense	200567965	PRO,THR	718/1081	ADCY7	0.002083	0
16	50344603	A/-	synonymous	147203890	TYR	722/1081	ADCY7	0	0.002083
16	50344691	A/-	synonymous	79754369	LEU	752/1081	ADCY7	0.002083	0.00625
16	50344709	A/-	missense	0	LEU,PHE	758/1081	ADCY7	0	0.002083
16	50346030	A/-	synonymous	138338317	VAL	844/1081	ADCY7	0.004167	0
16	50349264	A/-	intron-near-splice	0	none	NA	ADCY7	0.002083	0
16	50349306	A/-	missense	148842632	GLY,ARG	1045/1081	ADCY7	0.004167	0
16	50349326	A/-	synonymous	61737938	ARG	1051/1081	ADCY7	0	0.002083
16	50349379	A/-	missense	373221075	THR,MET	1069/1081	ADCY7	0.002083	0
16	50349484	A/-	3-prime-UTR	143913266	none	NA	ADCY7	0	0.002083
16	50349616	A/-	3-prime-UTR	0	none	NA	ADCY7	0	0.002083
17	7094050	A/-	missense	147232488	VAL,ILE	715/722	DLG4	0.002083	0.008333
17	7094636	A/-	missense	0	ALA,GLY	670/722	DLG4	0	0.002083
17	7096390	A/-	synonymous	35441057	TYR	577/722	DLG4	0.004167	0.008333
17	7096836	A/-	synonymous	372194148	SER	550/722	DLG4	0	0.002083
17	7096872	A/-	synonymous	0	GLY	538/722	DLG4	0	0.002083
17	7097670	A/-	synonymous	41283393	THR	479/722	DLG4	0.04375	0.05
17	7099811	A/-	synonymous	17203281	ILE	386/722	DLG4	0.3229	0.3688
17	7106339	A/-	missense	0	MET,VAL	221/722	DLG4	0	0.002083
17	7106623	A/-	synonymous	201944473	GLY	174/722	DLG4	0	0.002083
17	7106786	A/-	synonymous	201426589	PRO	151/722	DLG4	0.002083	0
17	7106789	A/-	synonymous	370864740	PRO	150/722	DLG4	0.002083	0
17	7106855	A/-	synonymous	0	SER	128/722	DLG4	0.002083	0
17	7107367	A/-	missense	200154740	THR,ILE	54/722	DLG4	0.002083	0.002083
17	7107519	A/-	missense-near-splice	0	TYR,PHE	50/722	DLG4	0	0.002083
17	7120483	A/-	5-prime-UTR	0	none	NA	ACADVL,DLG4	0	0.002083
17	38487569	A/-	synonymous	0	GLY	33/463	RARA	0.002083	0
17	38487598	A/-	missense	116538651	THR,SER	43/463	RARA	0	0.002083
17	38508693	A/-	synonymous	139260459	PRO	247/463	RARA	0	0.002083
17	38508756	A/-	synonymous	41283421	ILE	268/463	RARA	0.01875	0.01875
17	38510583	A/-	synonymous	77633370	PRO	279/463	RARA	0.004167	0.002083
17	38511542	A/-	missense	0	ARG,LEU	347/463	RARA	0	0.002083
17	38512268	A/-	synonymous	146977371	GLU	393/463	RARA	0	0.00625
17	38512362	A/-	missense	0	GLY,ARG	425/463	RARA	0	0.002083
17	38512408	A/-	missense	0	PRO,LEU	440/463	RARA	0.002101	0
17	38512480	A/-	3-prime-UTR	2229773	none	NA	RARA	0.025	0.01042
17	38512487	A/-	3-prime-UTR	0	none	NA	RARA	0	0.002083
17	38512507	A/-	3-prime-UTR	0	none	NA	RARA	0	0.002083
17	38512692	A/-	3-prime-UTR	0	none	NA	RARA	0	0.002083
17	38512762	A/-	3-prime-UTR	149687193	none	NA	RARA	0	0.002083
17	40475283	A/-	synonymous	1141144	ASN	581/770	STAT3	0.002083	0
17	40475650	A/-	intron-near-splice	3830585	none	NA	STAT3	0.1896	0.2146
17	40481781	A/-	missense	0	VAL,ILE	375/770	STAT3	0	0.002083
17	40481782	A/-	missense	376080249	ASP,GLU	374/770	STAT3	0.002083	0
17	40489799	A/-	synonymous	0	ALA	209/770	STAT3	0	0.002083
17	40490786	A/-	synonymous	0	ASP	171/770	STAT3	0.002083	0
17	73663524	A/-	synonymous	8071553	GLY	24/309	SAP30BP	0.02917	0.0125
17	73664640	A/-	missense	0	PHE,ILE	51/309	SAP30BP	0.002083	0
17	73664712	A/-	intron-near-splice	16968161	none	NA	SAP30BP	0.002083	0.002083
17	73695893	A/-	missense	370083040	SER,LEU	113/309	SAP30BP	0.002083	0
17	73695940	A/-	missense	11558668	ASN,HIS	129/309	SAP30BP	0	0.002083
17	73702135	A/-	synonymous	56144802	THR	236/309	SAP30BP	0.02083	0.04792
17	73702173	A/-	splice-donor	0	none	NA	SAP30BP	0.002083	0
17	73702474	A/-	missense	200708050	ALA,GLY	267/309	SAP30BP	0.002083	0.008333
17	73702604	A/-	3-prime-UTR	143414711	none	NA	SAP30BP	0	0.002083
17	73702794	A/-	3-prime-UTR	0	none	NA	SAP30BP	0	0.002083
17	79634774	A/-	missense	61742303	LYS,ASN	50/290	CCDC137	0.1729	0.1667
17	79634813	A/-	synonymous	11546632	ILE	63/290	CCDC137	0.1729	0.1667
17	79634878	A/-	missense	0	LYS,ARG	85/290	CCDC137	0	0.002083
17	79634881	A/-	missense	0	ARG,LYS	86/290	CCDC137	0	0.002083
17	79637314	A/-	missense	201889148	ALA,THR	110/290	CCDC137	0	0.002083
17	79637349	A/-	synonymous	10438817	SER	121/290	CCDC137	0.05208	0.03125
17	79637360	A/-	missense	0	TYR,CYS	125/290	CCDC137	0.002083	0
17	79637367	A/-	missense	7226091	HIS,GLN	127/290	CCDC137	0.2083	0.2021
17	79638805	A/-	missense	11150805	ARG,TRP	177/290	CCDC137	0.1729	0.1667
17	79639575	A/-	synonymous	0	VAL	237/290	CCDC137	0.002092	0
17	79639590	A/-	synonymous	75933860	THR	242/290	CCDC137	0	0.002083
17	79639616	A/-	coding	34191669	none	NA	CCDC137	0.008333	0
18	6943249	A/-	synonymous	372452225	GLY	2999/3076	LAMA1	0.002083	0
18	6943264	A/-	synonymous	2016639	ASP	2994/3076	LAMA1	0.3208	0.3396
18	6947270	A/-	synonymous	78279255	SER	2912/3076	LAMA1	0	0.004167
18	6948418	A/-	synonymous	199804823	SER	2898/3076	LAMA1	0	0.002083
18	6948481	A/-	synonymous	372751048	VAL	2877/3076	LAMA1	0.002083	0
18	6950925	A/-	synonymous	139713073	LEU	2751/3076	LAMA1	0.01458	0.01042
18	6955359	A/-	missense	0	ARG,GLY	2734/3076	LAMA1	0.002083	0
18	6958565	A/-	synonymous	114578861	VAL	2625/3076	LAMA1	0	0.002083
18	6958603	A/-	missense	0	VAL,LEU	2613/3076	LAMA1	0	0.002083
18	6958609	A/-	missense	543355	THR,ALA	2611/3076	LAMA1	0.03958	0.05208
18	6958641	A/-	missense	0	ASP,GLY	2600/3076	LAMA1	0.002083	0
18	6959394	A/-	missense	76482057	THR,MET	2575/3076	LAMA1	0.002083	0.01042
18	6959459	A/-	missense	143933905	ASN,LYS	2553/3076	LAMA1	0.002083	0
18	6961680	A/-	missense	60009920	LEU,MET	2511/3076	LAMA1	0	0.002083
18	6965339	A/-	synonymous	16950892	ARG	2381/3076	LAMA1	0	0.008333
18	6965341	A/-	missense	142063208	ARG,CYS	2381/3076	LAMA1	0.004167	0.00625
18	6966270	A/-	missense	0	HIS,ARG	2309/3076	LAMA1	0.002083	0
18	6966296	A/-	synonymous-near-splice	73390557	SER	2300/3076	LAMA1	0.002083	0
18	6971860	A/-	missense	0	GLY,ARG	2299/3076	LAMA1	0.002083	0
18	6971936	A/-	synonymous	615809	GLY	2273/3076	LAMA1	0.02083	0.03125
18	6974990	A/-	synonymous	115169112	LEU	2179/3076	LAMA1	0.002083	0
18	6976071	A/-	synonymous	150849018	VAL	2118/3076	LAMA1	0.00625	0.008333
18	6977719	A/-	intron-near-splice	10164200	none	NA	LAMA1	0.1271	0.1229
18	6977737	A/-	frameshift	0	none	NA	LAMA1	0.002083	0
18	6977844	A/-	missense	671871	ILE,THR	2076/3076	LAMA1	0.175	0.2042
18	6978233	A/-	missense	145781920	ARG,GLN	2051/3076	LAMA1	0.002083	0.002083
18	6978345	A/-	synonymous	9955616	LEU	2014/3076	LAMA1	0.03333	0.05833
18	6982519	A/-	missense	117433399	ASN,SER	1956/3076	LAMA1	0.004167	0.004167
18	6982565	A/-	missense	0	GLY,ARG	1941/3076	LAMA1	0	0.002083
18	6985270	A/-	missense	11664063	ALA,THR	1876/3076	LAMA1	0.2521	0.225
18	6985541	A/-	synonymous	138711280	VAL	1827/3076	LAMA1	0.008333	0
18	6985572	A/-	missense	0	ILE,THR	1817/3076	LAMA1	0.002083	0.002083
18	6985631	A/-	synonymous	617206	LEU	1797/3076	LAMA1	0.4188	0.4354
18	6986227	A/-	missense	12607841	ALA,VAL	1763/3076	LAMA1	0.1625	0.1458
18	6986259	A/-	synonymous	62081531	HIS	1752/3076	LAMA1	0.2562	0.2271
18	6992683	A/-	missense	16950981	ASP,VAL	1682/3076	LAMA1	0.008333	0.01875
18	6993673	A/-	missense	62081533	ILE,VAL	1659/3076	LAMA1	0.2146	0.2104
18	6993734	A/-	synonymous	0	ALA	1638/3076	LAMA1	0.002083	0
18	6995443	A/-	synonymous	0	GLU	1603/3076	LAMA1	0	0.002083
18	6997818	A/-	missense	12961939	SER,ALA	1577/3076	LAMA1	0.275	0.2687
18	6999495	A/-	missense	149937004	ARG,TRP	1538/3076	LAMA1	0	0.004167
18	6999553	A/-	synonymous	145068849	HIS	1518/3076	LAMA1	0.002083	0.00625
18	6999567	A/-	missense	140577242	HIS,TYR	1514/3076	LAMA1	0.002083	0
18	6999628	A/-	synonymous	625106	SER	1493/3076	LAMA1	0.4313	0.4313
18	6999963	A/-	synonymous	12970643	HIS	1472/3076	LAMA1	0.1104	0.1
18	7007187	A/-	missense	147345095	SER,ILE	1404/3076	LAMA1	0.002083	0
18	7008543	A/-	missense	141657203	ALA,THR	1356/3076	LAMA1	0.002083	0
18	7008583	A/-	synonymous	73938538	VAL	1342/3076	LAMA1	0.07292	0.09167
18	7008591	A/-	missense	662471	MET,VAL	1340/3076	LAMA1	0.3042	0.2938
18	7009293	A/-	missense	149753863	ASP,ASN	1316/3076	LAMA1	0.002083	0.002083
18	7010290	A/-	missense	368362656	LYS,ARG	1261/3076	LAMA1	0	0.002083
18	7011338	A/-	synonymous	12969598	PRO	1216/3076	LAMA1	0.06042	0.03958
18	7011371	A/-	synonymous	79497917	ALA	1205/3076	LAMA1	0.002083	0
18	7011413	A/-	synonymous	619106	THR	1191/3076	LAMA1	0.3146	0.3021
18	7012123	A/-	synonymous	9946794	GLY	1126/3076	LAMA1	0.3833	0.3792
18	7013997	A/-	synonymous	34712919	THR	1060/3076	LAMA1	0.002083	0.00625
18	7014006	A/-	synonymous	9953287	ASP	1057/3076	LAMA1	0.002083	0
18	7015714	A/-	intron-near-splice	603258	none	NA	LAMA1	0.2354	0.2479
18	7017272	A/-	intron-near-splice	201030108	none	NA	LAMA1	0	0.00625
18	7017322	A/-	synonymous	539713	CYS	921/3076	LAMA1	0.4729	0.4875
18	7023207	A/-	missense	144738522	ALA,VAL	886/3076	LAMA1	0.00625	0.00625
18	7023349	A/-	missense	143031283	PRO,SER	839/3076	LAMA1	0.002083	0
18	7023370	A/-	missense	0	ALA,THR	832/3076	LAMA1	0.002083	0
18	7023371	A/-	synonymous	684634	CYS	831/3076	LAMA1	0.3833	0.3875
18	7026104	A/-	missense-near-splice	0	ALA,VAL	759/3076	LAMA1	0	0.002083
18	7032153	A/-	missense	144429570	ARG,HIS	729/3076	LAMA1	0.002083	0
18	7033010	A/-	synonymous	139988519	PRO	712/3076	LAMA1	0.002083	0
18	7033037	A/-	synonymous	621993	ALA	703/3076	LAMA1	0.4	0.3896
18	7034508	A/-	missense	566655	ASN,THR	674/3076	LAMA1	0.4815	0.3913
18	7034570	A/-	synonymous	0	GLN	653/3076	LAMA1	0	0.002083
18	7036022	A/-	synonymous	111267165	ASP	601/3076	LAMA1	0.002083	0.002083
18	7038945	A/-	missense	200035723	ASN,SER	476/3076	LAMA1	0.002083	0
18	7040150	A/-	synonymous	183543858	PRO	449/3076	LAMA1	0.002083	0
18	7040197	A/-	missense	62619829	THR,ALA	434/3076	LAMA1	0.002083	0
18	7043335	A/-	missense	9950267	LEU,SER	349/3076	LAMA1	0.004167	0.004167
18	7044753	A/-	missense	201386303	PRO,LEU	315/3076	LAMA1	0.002083	0
18	7050796	A/-	missense	0	ARG,HIS	162/3076	LAMA1	0	0.002083
18	7117782	A/-	5-prime-UTR	334407	none	NA	LAMA1	0.4833	0.4708
18	7117796	A/-	5-prime-UTR	0	none	NA	LAMA1	0.002083	0
19	6677989	A/-	synonymous	17030	PRO	1632/1664	C3	0.4875	0.4854
19	6678007	A/-	synonymous	1803223	THR	1626/1664	C3	0.002092	0
19	6678030	A/-	missense	2230210	SER,ARG	1619/1664	C3	0.004184	0.00625
19	6678222	A/-	synonymous	149675330	GLU	1597/1664	C3	0.002092	0
19	6678474	A/-	intron-near-splice	11569565	none	NA	C3	0.07917	0.05833
19	6679511	A/-	intron-near-splice	2277984	none	NA	C3	0.4896	0.4833
19	6681991	A/-	synonymous	7951	ALA	1437/1664	C3	0.07917	0.07292
19	6682236	A/-	missense	148227405	ARG,TRP	1393/1664	C3	0.002083	0
19	6685054	A/-	missense	0	SER,TYR	1305/1664	C3	0	0.002083
19	6686780	A/-	missense	0	ASN,SER	1208/1664	C3	0.002083	0
19	6690640	A/-	synonymous-near-splice	375600369	ASN	1163/1664	C3	0.00625	0
19	6690729	A/-	missense	138900723	ARG,TRP	1134/1664	C3	0	0.002083
19	6690742	A/-	intron-near-splice	11569510	none	NA	C3	0.1396	0.1542
19	6690744	A/-	intron-near-splice	11569509	none	NA	C3	0.1396	0.1542
19	6690746	A/-	intron-near-splice	11569508	none	NA	C3	0.1396	0.1542
19	6693437	A/-	synonymous	137880434	ARG	1072/1664	C3	0	0.004167
19	6696439	A/-	synonymous	34029609	LEU	967/1664	C3	0.002083	0
19	6696597	A/-	intron-near-splice	2287845	none	NA	C3	0.3729	0.3812
19	6697406	A/-	synonymous	423490	ALA	915/1664	C3	0.2354	0.2229
19	6697436	A/-	synonymous	2230208	THR	905/1664	C3	0	0.002083
19	6697465	A/-	missense	0	VAL,ILE	896/1664	C3	0.004167	0
19	6702148	A/-	synonymous	2230207	SER	810/1664	C3	0	0.002083
19	6702157	A/-	synonymous	428453	VAL	807/1664	C3	0.375	0.3812
19	6702598	A/-	intron-near-splice	406514	none	NA	C3	0.2375	0.2208
19	6707129	A/-	missense	117793540	ARG,TRP	735/1664	C3	0.002083	0.004167
19	6707265	A/-	synonymous	147477257	GLU	689/1664	C3	0	0.002083
19	6709704	A/-	synonymous	2230205	THR	612/1664	C3	0.125	0.1021
19	6709848	A/-	synonymous	2230204	VAL	564/1664	C3	0.2896	0.3438
19	6710718	A/-	missense	201237210	ALA,SER	540/1664	C3	0	0.002083
19	6710782	A/-	synonymous	2230203	PRO	518/1664	C3	0.2125	0.1708
19	6711044	A/-	missense	0	ARG,LEU	478/1664	C3	0	0.002083
19	6711052	A/-	missense	200530086	PHE,LEU	475/1664	C3	0.002083	0
19	6711070	A/-	missense	11569422	GLU,ASP	469/1664	C3	0.002083	0
19	6711133	A/-	synonymous	150934856	THR	448/1664	C3	0.002083	0
19	6713262	A/-	missense	1047286	PRO,LEU	314/1664	C3	0.2427	0.1979
19	6713291	A/-	synonymous	2230201	ARG	304/1664	C3	0.1458	0.1313
19	6713511	A/-	synonymous	2230200	TYR	261/1664	C3	0	0.002083
19	6714374	A/-	synonymous	150007726	PRO	196/1664	C3	0.004167	0.01875
19	6718146	A/-	missense	147859257	LYS,GLN	155/1664	C3	0.004167	0
19	6718387	A/-	missense	2230199	ARG,GLY	102/1664	C3	0.2396	0.2021
19	6720601	A/-	5-prime-UTR	0	none	NA	C3	0.00625	0.01875
19	13049434	A/-	5-prime-UTR	41300080	none	NA	CALR	0.002083	0
19	13049448	A/-	5-prime-UTR	0	none	NA	CALR	0	0.002083
19	13049473	A/-	5-prime-UTR	11547567	none	NA	CALR	0.004167	0.00625
19	13049533	A/-	synonymous	0	LEU	14/418	CALR	0.002083	0
19	13050325	A/-	missense	370869315	VAL,LEU	93/418	CALR	0	0.002083
19	13051102	A/-	missense	0	ASN,ASP	180/418	CALR	0.002083	0
19	13051390	A/-	synonymous	370254574	ASP	246/418	CALR	0.002083	0
19	13054649	A/-	coding	0	none	NA	CALR	0	0.002083
19	36673300	A/-	3-prime-UTR	16970932	none	NA	ZNF565	0.075	0.0875
19	36673552	A/-	missense	0	ARG,GLN	439/500	ZNF565	0	0.002083
19	36673844	A/-	missense	0	LYS,GLN	342/500	ZNF565	0	0.004167
19	36674283	A/-	synonymous	61741493	PHE	195/500	ZNF565	0.004167	0.008333
19	36674305	A/-	missense	4805162	ILE,THR	188/500	ZNF565	0.4917	0.4708
19	36674349	A/-	synonymous	61743957	GLY	173/500	ZNF565	0.004167	0.008333
19	36674533	A/-	missense	75766177	GLY,VAL	112/500	ZNF565	0.002083	0
19	36674557	A/-	missense	144460198	SER,ASN	104/500	ZNF565	0.00625	0.002083
19	36685204	A/-	missense	199965728	VAL,ILE	55/500	ZNF565	0	0.002083
19	44156470	A/-	missense	0	GLY,ARG	221/282	PLAUR	0.002083	0
19	44156472	A/-	missense	2302524	LYS,ARG	220/282	PLAUR	0.1833	0.1437
19	44159722	A/-	missense	140011964	ARG,HIS	159/282	PLAUR	0.00625	0
19	44160790	A/-	missense	142591405	ARG,TRP	105/282	PLAUR	0	0.002083
19	44169465	A/-	intron-near-splice	4251832	none	NA	PLAUR	0.02917	0.01667
19	44169497	A/-	missense	150986089	GLY,GLU	94/282	PLAUR	0.004167	0.002083
19	44169522	A/-	missense	399145	THR,ALA	86/282	PLAUR	0.002083	0.004167
19	44169560	A/-	missense	0	THR,ASN	73/282	PLAUR	0.002083	0
19	44174212	A/-	intron-near-splice	200437703	none	NA	PLAUR	0.00625	0.00625
19	44174249	A/-	synonymous	62639324	PRO	8/282	PLAUR	0.01042	0.01458
19	52817417	A/-	synonymous	0	THR	28/536	ZNF480	0.002083	0
19	52825032	A/-	missense	13343641	PRO,SER	177/536	ZNF480	0.2354	0.2021
19	52825212	A/-	missense	78492332	GLY,SER	237/536	ZNF480	0.002083	0.008333
19	52825235	A/-	synonymous	8102373	SER	244/536	ZNF480	0.4042	0.4083
19	52825796	A/-	synonymous	150701576	GLU	431/536	ZNF480	0	0.002083
19	58111442	A/-	5-prime-UTR	0	none	NA	ZNF530	0.002083	0
19	58115759	G/-	frameshift	371497350	none	NA	ZNF530	0.002083	0.002083
19	58117083	A/G	missense	9677004	THR,ALA	64/600	ZNF530	0.1625	0.2313
19	58117223	A/T	missense	2360543	HIS,GLN	110/600	ZNF530	0.1979	0.1542
19	58117399	C/T	missense	11883343	THR,MET	169/600	ZNF530	0.03004	0.05769
19	58118418	C/T	missense	62126240	HIS,TYR	509/600	ZNF530	0.03958	0.03333
19	58118595	A/G	missense	0	VAL,ILE	568/600	ZNF530	0.5	0.5
19	58118598	C/T	missense	78291041	HIS,TYR	569/600	ZNF530	0	0.002083
20	8113405	T/C	intron-near-splice	6086350	none	NA	PLCB1	0.0431	0.06458
20	8130943	C/T	synonymous	16994453	ASP	34/1217	PLCB1	0.1458	0.1708
20	8626822	A/T	missense	45496299	GLU,VAL	153/1217	PLCB1	0	0.002083
20	8637863	A/G	synonymous	151006778	PRO	209/1217	PLCB1	0	0.002083
20	8639213	G/A	missense	200567140	VAL,ILE	242/1217	PLCB1	0	0.002083
20	8696907	T/G	intron-near-splice	2076689	none	NA	PLCB1	0.1167	0.08542
20	8696935	G/A	synonymous	143366963	ALA	425/1217	PLCB1	0	0.002083
20	8698451	A/G	missense	45608240	TYR,CYS	490/1217	PLCB1	0.002083	0.008333
20	8698502	G/A	intron-near-splice	0	none	NA	PLCB1	0.002083	0
20	8708038	A/G	synonymous	143755415	VAL	587/1217	PLCB1	0.002083	0
20	8717713	A/G	synonymous	3761170	GLY	694/1217	PLCB1	0.08958	0.09167
20	8717719	C/T	synonymous	189186909	TYR	696/1217	PLCB1	0	0.002083
20	8717822	C/G	missense	61755434	PRO,ALA	731/1217	PLCB1	0	0.002083
20	8717830	G/A	synonymous	8118206	VAL	733/1217	PLCB1	0.002083	0
20	8737719	G/T	missense	141433824	GLU,ASP	850/1217	PLCB1	0	0.002083
20	8737734	A/G	synonymous	2076413	ALA	855/1217	PLCB1	0.3104	0.3104
20	8755222	G/A	synonymous	45464693	THR	989/1217	PLCB1	0.01042	0.00625
20	8755243	C/T	synonymous	2235613	ALA	996/1217	PLCB1	0.3458	0.3063
20	8769104	A/G	synonymous	61755436	GLN	1040/1217	PLCB1	0	0.002083
20	8769180	T/C	intron-near-splice	2327089	none	NA	PLCB1	0.04167	0.03542
20	8769293	T/C	synonymous	41275588	LEU	1068/1217	PLCB1	0	0.002083
20	8770822	C/T	synonymous-near-splice	2294597	LEU	1113/1217	PLCB1	0.3187	0.3104
20	8770832	C/T	missense	148936543	ALA,VAL	1116/1217	PLCB1	0	0.002083
20	8770858	G/A	missense	0	VAL,ILE	1125/1217	PLCB1	0	0.002083
20	8862593	A/G	3-prime-UTR	41275590	none	NA	PLCB1	0.02292	0.01674
20	33703192	T/C	3-prime-UTR	367739403	none	NA	EDEM2	0.002083	0
20	33703226	T/C	3-prime-UTR	0	none	NA	EDEM2	0	0.002083
20	33703408	G/A	missense	146309337	SER,LEU	485/542	EDEM2	0.002083	0
20	33703523	C/T	missense	145586492	ALA,THR	447/542	EDEM2	0.002083	0
20	33703607	C/T	missense	3746429	ALA,THR	419/542	EDEM2	0.1896	0.1625
20	33706509	G/A	synonymous	3192415	SER	339/542	EDEM2	0.004167	0.004167
20	33714148	C/T	missense	148170838	ARG,HIS	255/542	EDEM2	0	0.01042
20	33719543	T/C	missense	143005174	GLN,ARG	212/542	EDEM2	0.002083	0
20	33719582	C/A	missense	0	GLY,VAL	199/542	EDEM2	0.002083	0
20	33722590	G/A	missense	0	ALA,VAL	181/542	EDEM2	0.002083	0
20	33722687	C/A	stop-gained	200059987	GLU,stop	149/542	EDEM2	0	0.002083
20	33722694	G/A	synonymous	0	ASN	146/542	EDEM2	0.002083	0
20	33730228	G/A	synonymous	151130172	SER	67/542	EDEM2	0.002083	0
20	33735092	C/T	5-prime-UTR	114063501	none	NA	EDEM2	0.00625	0.00625
20	36024599	C/T	synonymous	140451827	ASN	196/537	SRC	0	0.002083
20	36024600	G/T	missense	0	ALA,SER	197/537	SRC	0.002083	0
20	36030830	G/A	intron-near-splice	0	none	NA	SRC	0.002083	0.00625
20	36031746	C/T	synonymous	0	SER	525/537	SRC	0	0.002083
21	16336804	C/T	3-prime-UTR	1056930	none	NA	NRIP1	0.3521	0.3208
21	16337351	C/T	missense	0	GLU,LYS	1055/1159	NRIP1	0.004167	0
21	16337661	C/T	synonymous	2228508	PRO	951/1159	NRIP1	0.002083	0
21	16337665	G/A	missense	0	SER,PHE	950/1159	NRIP1	0	0.002083
21	16337764	G/A	missense	77360822	SER,LEU	917/1159	NRIP1	0.004167	0
21	16337948	G/C	missense	0	PRO,ALA	856/1159	NRIP1	0	0.002083
21	16338106	G/A	missense	61750208	SER,LEU	803/1159	NRIP1	0.01875	0.03333
21	16338313	C/T	missense	147293713	ARG,LYS	734/1159	NRIP1	0.008333	0
21	16338443	G/A	missense	61755058	PRO,SER	691/1159	NRIP1	0.00625	0.008333
21	16338814	T/C	missense	9975169	ASN,SER	567/1159	NRIP1	0.002083	0
21	16339172	G/C	missense	2229742	ARG,GLY	448/1159	NRIP1	0.1042	0.09792
21	16339193	T/C	missense	150468995	ILE,VAL	441/1159	NRIP1	0.002083	0
21	16339348	A/G	missense	77402452	ILE,THR	389/1159	NRIP1	0.0125	0.004167
21	16339570	T/A	missense	2228507	TYR,PHE	315/1159	NRIP1	0.002083	0.002083
21	16339654	G/A	missense	150993445	THR,MET	287/1159	NRIP1	0	0.002083
21	16339797	T/A	missense	202001270	ARG,SER	239/1159	NRIP1	0.002083	0
21	16339852	T/C	missense	139263261	HIS,ARG	221/1159	NRIP1	0.0125	0.0125
21	16340034	T/C	synonymous	149017808	GLN	160/1159	NRIP1	0.00625	0
21	16340085	C/A	missense	0	ARG,SER	143/1159	NRIP1	0.002083	0
21	16340289	C/T	synonymous	2229741	GLY	75/1159	NRIP1	0.4396	0.475
21	16340317	G/C	missense	0	PRO,ARG	66/1159	NRIP1	0.002083	0
21	16340408	C/G	missense	149544431	ALA,PRO	36/1159	NRIP1	0.002083	0
21	16340429	C/T	missense	0	ALA,THR	29/1159	NRIP1	0	0.002083
21	16340520	T/C	5-prime-UTR	201531014	none	NA	NRIP1	0.002083	0
21	16340562	A/G	5-prime-UTR	0	none	NA	NRIP1	0	0.002083
21	16340625	C/A	5-prime-UTR	0	none	NA	NRIP1	0	0.002083
21	16340731	G/C	5-prime-UTR	0	none	NA	NRIP1	0	0.002083
21	16340781	T/A	5-prime-UTR	0	none	NA	NRIP1	0	0.002083
21	27253901	C/T	3-prime-UTR	0	none	NA	APP	0	0.002083
21	27284135	C/G	synonymous	201858248	VAL	609/771	APP	0.002083	0
21	27284153	G/A	synonymous	150151009	THR	603/771	APP	0	0.002083
21	27326977	A/G	synonymous	45537238	TYR	538/771	APP	0	0.002083
21	27326988	G/A	missense	0	ARG,CYS	535/771	APP	0	0.002083
21	27347385	G/T	synonymous	201085152	ARG	486/771	APP	0.002083	0
21	27347536	G/A	synonymous	148180403	PHE	435/771	APP	0	0.004167
21	27372381	G/A	missense	200978018	ARG,TRP	328/771	APP	0.002083	0
21	27542962	G/A	5-prime-UTR	199527632	none	NA	APP	0.002083	0
22	19026356	G/A	3-prime-UTR	112784648	none	NA	DGCR2	0.03958	0.01667
22	19028643	C/T	missense	79840601	GLY,SER	401/510	DGCR2	0.004167	0.004167
22	19028650	C/T	synonymous	146218436	PRO	398/510	DGCR2	0.004167	0.004167
22	19029374	G/A	missense	200035453	HIS,TYR	328/510	DGCR2	0	0.002083
22	19036161	A/G	intron-near-splice	183444451	none	NA	DGCR2	0	0.002083
22	19055630	T/A	missense	373833072	GLN,LEU	63/510	DGCR2	0	0.002083
22	19109753	A/G	5-prime-UTR	11550628	none	NA	DGCR2	0.2854	0.3063
22	19109764	A/G	5-prime-UTR	11550626	none	NA	DGCR2	0.2958	0.3146
22	39621704	C/-	3-prime-UTR	112161712	none	NA	PDGFB	0.002083	0
22	39621721	G/A	3-prime-UTR	371093482	none	NA	PDGFB	0.002083	0
22	39621797	G/T	synonymous	35978693	PRO	219/242	PDGFB	0.002083	0
22	39621819	G/A	missense	114786489	THR,MET	212/242	PDGFB	0.002083	0.0125
22	39627622	C/T	intron-near-splice	376638696	none	NA	PDGFB	0	0.002083
22	39627630	G/C	synonymous	55634318	VAL	151/242	PDGFB	0	0.00625
22	39627821	T/C	missense	17565	ILE,VAL	88/242	PDGFB	0	0.002083
22	41513420	C/T	synonymous	138876937	ALA	108/2415	EP300	0	0.002083
22	41513490	A/T	missense	0	THR,SER	132/2415	EP300	0	0.002083
22	41513727	G/A	missense	142030651	GLY,SER	211/2415	EP300	0.01667	0.0125
22	41513774	C/G	synonymous	147244947	GLY	226/2415	EP300	0.002083	0
22	41513809	G/A	missense	0	GLY,ASP	238/2415	EP300	0.002083	0
22	41522003	A/G	missense	2230111	MET,VAL	289/2415	EP300	0.002083	0.002083
22	41523526	C/T	synonymous	20553	GLY	314/2415	EP300	0.004167	0.002083
22	41523536	C/G	missense	0	PRO,ALA	318/2415	EP300	0	0.002083
22	41523759	G/C	intron-near-splice	181755354	none	NA	EP300	0.008333	0.00625
22	41527384	T/C	intron-near-splice	76827562	none	NA	EP300	0.004167	0.002083
22	41531860	G/A	synonymous	0	THR	524/2415	EP300	0	0.004167
22	41536148	C/A	missense	0	GLN,LYS	589/2415	EP300	0.01875	0.07083
22	41537192	T/C	synonymous	2230110	PRO	673/2415	EP300	0.002083	0.002083
22	41537206	C/T	missense	0	PRO,LEU	678/2415	EP300	0.002083	0
22	41537234	T/G	intron-near-splice	6002267	none	NA	EP300	0.002083	0
22	41542753	A/G	synonymous	61756763	LEU	688/2415	EP300	0.004167	0.01042
22	41542780	T/G	missense	61756764	SER,ARG	697/2415	EP300	0.002083	0.00625
22	41545152	G/A	synonymous	140684440	PRO	784/2415	EP300	0.002083	0
22	41545804	A/G	missense	201054979	ILE,VAL	807/2415	EP300	0.002083	0
22	41545995	A/G	synonymous	0	PRO	870/2415	EP300	0.002083	0
22	41546002	C/G	missense	0	PRO,ALA	873/2415	EP300	0.002083	0.002083
22	41548008	A/G	missense	20551	ILE,VAL	997/2415	EP300	0.3021	0.2625
22	41551039	T/A	synonymous	20552	THR	1061/2415	EP300	0.3688	0.3458
22	41553259	G/A	synonymous	20554	GLN	1116/2415	EP300	0.004167	0.002083
22	41553265	C/T	synonymous	11704815	VAL	1118/2415	EP300	0.004167	0.004167
22	41554436	A/G	synonymous	0	THR	1174/2415	EP300	0	0.002083
22	41556640	C/T	intron-near-splice	368437789	none	NA	EP300	0.002083	0
22	41558791	C/T	intron-near-splice	147244236	none	NA	EP300	0	0.002083
22	41560079	G/A	missense	373249130	GLY,ARG	1251/2415	EP300	0	0.002083
22	41562633	T/A	missense	0	SER,ARG	1279/2415	EP300	0	0.002083
22	41565585	C/T	synonymous	0	ILE	1417/2415	EP300	0	0.002083
22	41566434	A/C	synonymous	150941761	ALA	1437/2415	EP300	0.002083	0
22	41569696	C/T	synonymous	0	LEU	1563/2415	EP300	0	0.002083
22	41573266	A/C	missense	199771020	THR,PRO	1851/2415	EP300	0.002083	0
22	41573398	C/T	missense	0	PRO,SER	1895/2415	EP300	0.002083	0
22	41573426	A/C	missense	140187237	GLN,PRO	1904/2415	EP300	0.002083	0
22	41573978	G/A	missense	0	ARG,GLN	2088/2415	EP300	0	0.002083
22	41574004	C/G	missense	200189212	PRO,ALA	2097/2415	EP300	0	0.002083
22	41574030	C/T	synonymous	0	GLY	2105/2415	EP300	0	0.004167
22	41574351	G/A	synonymous	142673005	GLN	2212/2415	EP300	0.004167	0.002083
22	41574383	A/C	missense	1046088	GLN,PRO	2223/2415	EP300	0.05833	0.03125
22	41574510	T/-	coding	0	none	NA	EP300	0.002083	0.002083
22	41574684	C/G	synonymous	111489369	PRO	2323/2415	EP300	0.004167	0.004167
22	41574867	C/T	synonymous	0	ASN	2384/2415	EP300	0.002083	0
22	41574882	C/T	synonymous	150845823	SER	2389/2415	EP300	0	0.002083
22	41574973	G/T	3-prime-UTR	201517499	none	NA	EP300	0.2562	0.225
22	41575097	C/T	3-prime-UTR	113567138	none	NA	EP300	0.004167	0.002083
22	51117040	G/A	missense	0	VAL,ILE	123/1732	SHANK3	0	0.002083
22	51117200	G/T	missense	0	CYS,PHE	151/1732	SHANK3	0	0.002083
22	51117489	C/T	missense	0	ARG,CYS	215/1732	SHANK3	0	0.002083
22	51117516	G/A	missense	0	ALA,THR	224/1732	SHANK3	0.002083	0
22	51117580	C/T	missense	9616915	ILE,THR	245/1732	SHANK3	0.4582	0.4771
22	51117585	G/A	missense	0	ASP,ASN	247/1732	SHANK3	0	0.002083
22	51123072	G/A	synonymous	372822152	none	341/1732	SHANK3	0.002083	0
22	51137217	A/G	missense	0	HIS,ARG	533/1732	SHANK3	0	0.002083
22	51143287	C/T	synonymous	182897668	none	631/1732	SHANK3	0	0.002083
22	51143454	T/C	synonymous	0	none	653/1732	SHANK3	0.004167	0
22	51144513	C/G	synonymous	61731160	none	681/1732	SHANK3	0.00625	0.01458
22	51153371	G/A	missense	61729471	ALA,THR	721/1732	SHANK3	0.02292	0.02292
22	51153421	C/T	synonymous	61729465	none	737/1732	SHANK3	0.002083	0
22	51159735	C/T	synonymous	0	none	1158/1732	SHANK3	0	0.002083
22	51159798	A/G	synonymous	145196448	none	1179/1732	SHANK3	0.02083	0.01042
22	51159802	C/T	missense	200188413	PRO,SER	1181/1732	SHANK3	0	0.002083
22	51159828	G/A	synonymous	0	none	1189/1732	SHANK3	0	0.002083
22	51159912	C/T	synonymous	371876840	none	1217/1732	SHANK3	0.002083	0
22	51160154	G/A	missense	201483867	ARG,LYS	1298/1732	SHANK3	0	0.002083
22	51169180	A/G	missense	0	ILE,VAL	1546/1732	SHANK3	0	0.00625
22	51169452	C/T	synonymous	0	none	1636/1732	SHANK3	0.002083	0
X	41390347	G/A	synonymous	371990384	HIS	783/899	CASK	0.002083	0
X	41437704	G/A	synonymous	368007414	THR	464/899	CASK	0.004167	0
X	41469235	C/T	synonymous	145641295	ALA	359/899	CASK	0	0.004167
X	41469284	G/A	intron-near-splice	73470569	none	NA	CASK	0.00625	0.01042
X	41495855	T/C	synonymous	0	LYS	297/899	CASK	0	0.004167
X	41782192	A/G	missense	0	VAL,ALA	17/899	CASK	0	0.002083
X	69669205	G/T	intron-near-splice	188475429	none	NA	DLG3	0.008333	0.00625
X	69669229	C/T	synonymous	144225009	PHE	143/818	DLG3	0.002083	0
X	69712064	G/T	missense	0	TRP,LEU	60/367	DLG3	0.002083	0
X	140994407	C/G	missense	62611965	SER,CYS	406/1143	MAGEC1	0.06092	0.06513
X	140994419	T/C	missense	138268726	ILE,THR	410/1143	MAGEC1	0.06092	0.06513
X	140994488	G/C	missense	0	SER,THR	433/1143	MAGEC1	0.002083	0
X	140994517	C/G	missense	62611966	LEU,VAL	443/1143	MAGEC1	0.0875	0.08159
X	140994548	A/C	missense	58117541	TYR,SER	453/1143	MAGEC1	0.002083	0
X	140995085	G/T	missense	0	CYS,PHE	632/1143	MAGEC1	0.002083	0
X	140995290	G/A	synonymous	149935889	GLU	700/1143	MAGEC1	0.002083	0
X	140995315	C/T	missense	56256227	HIS,TYR	709/1143	MAGEC1	0.08542	0.08125
X	140995430	G/T	missense	139916073	CYS,PHE	747/1143	MAGEC1	0.004167	0
X	140995712	G/T	missense	41299076	SER,ILE	841/1143	MAGEC1	0.01875	0.03125
X	140995904	C/T	missense	149706249	THR,ILE	905/1143	MAGEC1	0.004167	0
X	140995939	C/T	missense	147852270	ARG,TRP	917/1143	MAGEC1	0	0.002083
X	140996040	C/G	missense	0	PHE,LEU	950/1143	MAGEC1	0	0.004167
X	140996100	T/C	synonymous	148317976	PRO	970/1143	MAGEC1	0.004167	0
X	140996108	C/G	missense	200637999	SER,CYS	973/1143	MAGEC1	0.004167	0
X	140996114	T/A	missense	0	VAL,ASP	975/1143	MAGEC1	0	0.002083
X	140996276	G/A	missense	147768551	ARG,HIS	1029/1143	MAGEC1	0	0.002083
X	140996345	A/T	missense	0	HIS,LEU	1052/1143	MAGEC1	0	0.004167
X	140996364	G/A	synonymous	12845617	GLU	1058/1143	MAGEC1	0.1333	0.1167
X	140996672	C/T	3-prime-UTR	41300301	none	NA	MAGEC1	0.08333	0.08125
X	140996673	G/A	3-prime-UTR	0	none	NA	MAGEC1	0	0.002083
X	140996791	A/G	3-prime-UTR	0	none	NA	MAGEC1	0.002083	0
