# Supplementary material for: Mutation Burden of Rare Variants in Schizophrenia Candidate Genes
Source: PLoS One. 2015 Jun 3;10(6):e0128988. doi: 10.1371/journal.pone.0128988 (PMC4454531; doi:10.1371/journal.pone.0128988)
Supplement: S3 Table — (XLSX) [file pone.0128988.s003.xlsx]

## Sheet: SAMPLES_sheet.txt
ID	Status (1=Control,2=Case,0=Excluded)
BA000ROU6398	2
BA000ROU6399	2
BA000ROU6400	2
BA000ROU6401	2
BA000ROU6402	2
BA000ROU6403	2
BA000ROU6404	2
BA000ROU6405	2
BA000ROU6406	2
BA000ROU6407	2
BA000ROU6408	2
BA000ROU6409	2
BA000ROU6410	2
BA000ROU6411	2
BA000ROU6412	2
BA000ROU6413	2
BA000ROU6414	2
BA000ROU6415	2
BA000ROU6416	2
BA000ROU6417	2
BA000ROU6418	2
BA000ROU6419	2
BA000ROU6420	2
BA000ROU6421	2
BA000ROU6422	2
BA000ROU6423	2
BA000ROU6424	2
BA000ROU6425	2
BA000ROU6426	2
BA000ROU6427	2
BA000ROU6428	2
BA000ROU6429	2
BA000ROU6430	2
BA000ROU6431	2
BA000ROU6432	2
BA000ROU6433	0
BA000ROU6434	2
BA000ROU6435	2
BA000ROU6436	2
BA000ROU6437	2
BA000ROU6438	2
BA000ROU6439	2
BA000ROU6440	2
BA000ROU6441	2
BA000ROU6442	2
BA000ROU6443	2
BA000ROU6444	2
BA000ROU6445	2
BA000ROU6446	2
BA000ROU6447	2
BA000ROU6448	2
BA000ROU6449	2
BA000ROU6450	2
BA000ROU6451	2
BA000ROU6452	2
BA000ROU6453	2
BA000ROU6454	0
BA000ROU6455	2
BA000ROU6456	2
BA000ROU6457	2
BA000ROU6458	2
BA000ROU6459	2
BA000ROU6460	0
BA000ROU6461	2
BA000ROU6462	2
BA000ROU6463	2
BA000ROU6464	2
BA000ROU6465	2
BA000ROU6466	2
BA000ROU6467	2
BA000ROU6468	2
BA000ROU6469	2
BA000ROU6470	2
BA000ROU6471	2
BA000ROU6472	2
BA000ROU6473	2
BA000ROU6474	2
BA000ROU6475	2
BA000ROU6476	2
BA000ROU6477	2
BA000ROU6478	2
BA000ROU6479	2
BA000ROU6480	2
BA000ROU6481	2
BA000ROU6482	2
BA000ROU6483	2
BA000ROU6484	2
BA000ROU6485	2
BA000ROU6486	2
BA000ROU6487	2
BA000ROU6488	2
BA000ROU6489	2
BA000ROU6490	2
BA000ROU6491	2
BA000ROU6492	2
BA000ROU6493	2
BA000ROU6494	2
BA000ROU6495	2
BA000ROU6496	0
BA000ROU6497	2
BA000ROU6498	2
BA000ROU6499	2
BA000ROU6500	2
BA000ROU6501	2
BA000ROU6502	2
BA000ROU6503	2
BA000ROU6504	2
BA000ROU6505	0
BA000ROU6506	2
BA000ROU6507	2
BA000ROU6508	2
BA000ROU6509	2
BA000ROU6510	2
BA000ROU6511	2
BA000ROU6512	2
BA000ROU6513	2
BA000ROU6514	2
BA000ROU6515	2
BA000ROU6516	2
BA000ROU6517	2
BA000ROU6518	2
BA000ROU6519	2
BA000ROU6520	2
BA000ROU6521	2
BA000ROU6522	2
BA000ROU6523	2
BA000ROU6524	2
BA000ROU6525	2
BA000ROU6526	2
BA000ROU6527	2
BA000ROU6528	2
BA000ROU6529	2
BA000ROU6530	2
BA000ROU6531	2
BA000ROU6532	2
BA000ROU6533	2
BA000ROU6534	2
BA000ROU6535	2
BA000ROU6536	2
BA000ROU6537	2
BA000ROU6538	2
BA000ROU6539	2
BA000ROU6540	2
BA000ROU6541	2
BA000ROU6542	2
BA000ROU6543	2
BA000ROU6544	2
BA000ROU6545	2
BA000ROU6546	2
BA000ROU6547	2
BA000ROU6548	2
BA000ROU6549	2
BA000ROU6550	2
BA000ROU6551	2
BA000ROU6552	2
BA000ROU6553	2
BA000ROU6554	2
BA000ROU6555	2
BA000ROU6556	2
BA000ROU6557	2
BA000ROU6558	2
BA000ROU6559	2
BA000ROU6560	2
BA000ROU6561	2
BA000ROU6562	2
BA000ROU6563	2
BA000ROU6564	2
BA000ROU6565	2
BA000ROU6566	2
BA000ROU6567	2
BA000ROU6568	2
BA000ROU6569	2
BA000ROU6570	2
BA000ROU6571	2
BA000ROU6572	2
BA000ROU6573	2
BA000ROU6574	2
BA000ROU6575	2
BA000ROU6576	2
BA000ROU6577	2
BA000ROU6578	2
BA000ROU6579	2
BA000ROU6580	2
BA000ROU6581	2
BA000ROU6582	2
BA000ROU6583	2
BA000ROU6584	2
BA000ROU6585	2
BA000ROU6586	2
BA000ROU6587	2
BA000ROU6588	2
BA000ROU6589	2
BA000ROU6590	2
BA000ROU6591	2
BA000ROU6592	2
BA000ROU6593	2
BA000ROU6594	2
BA000ROU6595	2
BA000ROU6596	2
BA000ROU6597	2
BA000ROU6598	2
BA000ROU6599	2
BA000ROU6600	2
BA000ROU6601	2
BA000ROU6602	2
BA000ROU6603	2
BA000ROU6604	2
BA000ROU6605	2
BA000ROU6606	2
BA000ROU6607	2
BA000ROU6608	2
BA000ROU6609	2
BA000ROU6610	2
BA000ROU6611	2
BA000ROU6612	2
BA000ROU6613	2
BA000ROU6614	2
BA000ROU6615	2
BA000ROU6616	2
BA000ROU6617	2
BA000ROU6618	2
BA000ROU6619	2
BA000ROU6620	2
BA000ROU6621	2
BA000ROU6622	2
BA000ROU6623	2
BA000ROU6624	2
BA000ROU6625	2
BA000ROU6626	2
BA000ROU6627	2
BA000ROU6628	2
BA000ROU6629	2
BA000ROU6630	2
BA000ROU6631	2
BA000ROU6632	2
BA000ROU6633	2
BA000ROU6634	2
BA000ROU6635	2
BA000ROU6636	2
BA000ROU6637	2
BA000ROU6638	1
BA000ROU6639	1
BA000ROU6640	1
BA000ROU6641	1
BA000ROU6642	1
BA000ROU6643	1
BA000ROU6644	1
BA000ROU6645	1
BA000ROU6646	1
BA000ROU6647	1
BA000ROU6648	1
BA000ROU6649	1
BA000ROU6650	1
BA000ROU6651	1
BA000ROU6652	1
BA000ROU6653	1
BA000ROU6654	1
BA000ROU6655	1
BA000ROU6656	1
BA000ROU6657	1
BA000ROU6658	1
BA000ROU6659	1
BA000ROU6660	1
BA000ROU6661	1
BA000ROU6662	1
BA000ROU6663	1
BA000ROU6664	1
BA000ROU6665	1
BA000ROU6666	1
BA000ROU6667	1
BA000ROU6668	1
BA000ROU6669	1
BA000ROU6670	1
BA000ROU6671	1
BA000ROU6672	1
BA000ROU6673	1
BA000ROU6674	1
BA000ROU6675	1
BA000ROU6676	1
BA000ROU6677	1
BA000ROU6678	1
BA000ROU6679	1
BA000ROU6680	1
BA000ROU6681	1
BA000ROU6682	1
BA000ROU6683	1
BA000ROU6684	1
BA000ROU6685	1
BA000ROU6686	1
BA000ROU6687	1
BA000ROU6688	1
BA000ROU6689	1
BA000ROU6690	1
BA000ROU6691	1
BA000ROU6692	1
BA000ROU6693	1
BA000ROU6694	1
BA000ROU6695	1
BA000ROU6696	1
BA000ROU6697	1
BA000ROU6698	1
BA000ROU6699	1
BA000ROU6700	1
BA000ROU6701	1
BA000ROU6702	1
BA000ROU6703	1
BA000ROU6704	1
BA000ROU6705	1
BA000ROU6706	1
BA000ROU6707	1
BA000ROU6708	1
BA000ROU6709	1
BA000ROU6710	1
BA000ROU6711	1
BA000ROU6712	1
BA000ROU6713	1
BA000ROU6714	1
BA000ROU6715	1
BA000ROU6716	1
BA000ROU6717	1
BA000ROU6718	1
BA000ROU6719	1
BA000ROU6720	1
BA000ROU6721	1
BA000ROU6722	1
BA000ROU6723	1
BA000ROU6724	1
BA000ROU6725	1
BA000ROU6726	1
BA000ROU6727	1
BA000ROU6728	1
BA000ROU6729	1
BA000ROU6730	1
BA000ROU6731	1
BA000ROU6732	1
BA000ROU6733	1
BA000ROU6734	1
BA000ROU6735	1
BA000ROU6736	1
BA000ROU6737	1
BA000ROU6738	1
BA000ROU6739	1
BA000ROU6740	1
BA000ROU6741	1
BA000ROU6742	1
BA000ROU6743	1
BA000ROU6744	1
BA000ROU6745	1
BA000ROU6746	1
BA000ROU6747	1
BA000ROU6748	1
BA000ROU6749	0
BA000ROU6750	1
BA000ROU6751	1
BA000ROU6752	1
BA000ROU6753	1
BA000ROU6754	1
BA000ROU6755	1
BA000ROU6756	1
BA000ROU6757	1
BA000ROU6758	1
BA000ROU6759	0
BA000ROU6760	1
BA000ROU6761	1
BA000ROU6762	1
BA000ROU6763	1
BA000ROU6764	1
BA000ROU6765	1
BA000ROU6766	1
BA000ROU6767	1
BA000ROU6768	1
BA000ROU6769	1
BA000ROU6770	1
BA000ROU6771	1
BA000ROU6772	1
BA000ROU6773	1
BA000ROU6774	1
BA000ROU6775	1
BA000ROU6776	1
BA000ROU6777	1
BA000ROU6778	1
BA000ROU6779	1
BA000ROU6780	1
BA000ROU6781	1
BA000ROU6782	1
BA000ROU6783	1
BA000ROU6784	1
BA000ROU6785	1
BA000ROU6786	1
BA000ROU6787	1
BA000ROU6788	1
BA000ROU6789	1
BA000ROU6790	1
BA000ROU6791	1
BA000ROU6792	1
BA000ROU6793	1
BA000ROU6794	1
BA000ROU6795	1
BA000ROU6796	1
BA000ROU6797	1
BA000ROU6798	1
BA000ROU6799	1
BA000ROU6800	1
BA000ROU6801	1
BA000ROU6802	1
BA000ROU6803	1
BA000ROU6804	1
BA000ROU6805	1
BA000ROU6806	1
BA000ROU6807	1
BA000ROU6808	1
BA000ROU6809	1
BA000ROU6810	0
BA000ROU6811	1
BA000ROU6812	1
BA000ROU6813	1
BA000ROU6814	1
BA000ROU6815	0
BA000ROU6816	1
BA000ROU6817	1
BA000ROU6818	1
BA000ROU6819	1
BA000ROU6820	1
BA000ROU6821	1
BA000ROU6822	1
BA000ROU6823	1
BA000ROU6824	1
BA000ROU6825	1
BA000ROU6826	1
BA000ROU6827	1
BA000ROU6828	1
BA000ROU6829	1
BA000ROU6830	1
BA000ROU6831	1
BA000ROU6832	1
BA000ROU6833	1
BA000ROU6834	1
BA000ROU6835	1
BA000ROU6836	1
BA000ROU6837	1
BA000ROU6838	1
BA000ROU6839	1
BA000ROU6840	1
BA000ROU6841	0
BA000ROU6842	1
BA000ROU6843	1
BA000ROU6844	1
BA000ROU6845	1
BA000ROU6846	1
BA000ROU6847	1
BA000ROU6848	1
BA000ROU6849	1
BA000ROU6850	1
BA000ROU6851	1
BA000ROU6852	0
BA000ROU6853	1
BA000ROU6854	1
BA000ROU6855	1
BA000ROU6856	1
BA000ROU6857	1
BA000ROU6858	1
BA000ROU6859	1
BA000ROU6860	1
BA000ROU6861	1
BA000ROU6862	1
BA000ROU6863	1
BA000ROU6864	1
BA000ROU6865	1
BA000ROU6866	1
BA000ROU6867	1
BA000ROU6868	1
BA000ROU6869	0
BA000ROU6870	1
BA000ROU6871	1
BA000ROU6872	1
BA000ROU6873	1
BA000ROU6874	1
BA000ROU6875	1
BA000ROU6876	1
BA000ROU6877	1
